# Supplementary material for: Robust and Facile Automated Radiosynthesis of [18F]FSPG on the GE FASTlab
Source: Mol Imaging Biol. 2021 May 20;23(6):854–64. doi: 10.1007/s11307-021-01609-w (PMC8578107; doi:10.1007/s11307-021-01609-w)
Supplement: Supplementary file 2 — (ZIP 19.9 KB) [file 11307_2021_1609_MOESM2_ESM.zip]

Archive with 4 entries (4 files):
- FSPG Layout.xml
- __MACOSX/._FSPG Layout.xml
- FSPG Synthesis.xml
- __MACOSX/._FSPG Synthesis.xml
