# Supplementary material for: Robust and Facile Automated Radiosynthesis of [18F]FSPG on the GE FASTlab
Source: Mol Imaging Biol. 2021 May 20;23(6):854–64. doi: 10.1007/s11307-021-01609-w (PMC8578107; doi:10.1007/s11307-021-01609-w)
Supplement: Supplementary file 2 — (ZIP 19.9 KB) [file 11307_2021_1609_MOESM2_ESM.zip › FSPG Layout.xml]

<?xml version="1.0" encoding="utf-8"?>
<FASTlabCassetteLayout>
  <LayoutName>FSPG RvEl v1</LayoutName>
  <RefTracer>8</RefTracer>
  <LayoutText>&lt;CustomCassette name="FSPG" cassetteNumber="1" waterBagText="WFI" secondReactor="False"&gt;&lt;CustomTubing position="1" text="" path="U30;L23;D110" /&gt;&lt;FixedSpike position="2" type="1" text="      K222" reagentColor="#C00000" /&gt;&lt;CartridgeSingle position="4" type="4" angleTubeType="1" positionType="1" text="     QMA" color="#00FFFF" horizontalTubeLength="0" verticalTubeLength="40" /&gt;&lt;Tubing position="5" angleTubeType="2" text="" horizontalTubeLength="0" verticalTubeLength="107" /&gt;&lt;CustomTubing position="7" text="" path="U30;L5;D110;R20;D15" /&gt;&lt;CustomTubing position="8" text="" path="U30;R7;D128" /&gt;&lt;ExternalVial position="9" color="#BBBBBB" angleTubeType="2" text="H2SO4" verticalTubeLength="250" /&gt;&lt;ExternalVial position="10" color="#BBBBBB" angleTubeType="1" text="PBS" verticalTubeLength="250" /&gt;&lt;FixedSpike position="12" type="1" text="      Precursor" reagentColor="#00FFFF" /&gt;&lt;FixedSpike position="13" type="1" text="      MeCN" reagentColor="#804000" /&gt;&lt;FixedSpike position="14" type="1" text="      H2SO4" reagentColor="#C00000" /&gt;&lt;WaterSpike position="15" text="      " color="#004000" type="2" /&gt;&lt;FixedSpike position="16" type="1" text="     NaOH" reagentColor="#800080" /&gt;&lt;CartridgeSingle position="18" type="2" angleTubeType="3" positionType="1" text="      Alumina                              to HypCarb" color="#00FF00" horizontalTubeLength="0" verticalTubeLength="100" /&gt;&lt;Tubing position="19" angleTubeType="1" text="           " horizontalTubeLength="0" verticalTubeLength="107" /&gt;&lt;CartridgeSingle position="20" type="2" angleTubeType="2" positionType="1" text="     MCX" color="#008080" horizontalTubeLength="0" verticalTubeLength="20" /&gt;&lt;Tubing position="21" angleTubeType="1" text="" horizontalTubeLength="0" verticalTubeLength="107" /&gt;&lt;CartridgeSingle position="22" type="2" angleTubeType="2" positionType="1" text="     MCX" color="#008080" horizontalTubeLength="0" verticalTubeLength="20" /&gt;&lt;/CustomCassette&gt;</LayoutText>
  <CheckSum>8591be4df8afc1be8e53137a8b74bf62</CheckSum>
</FASTlabCassetteLayout>
