# Supplementary material for: Robust and Facile Automated Radiosynthesis of [18F]FSPG on the GE FASTlab
Source: Mol Imaging Biol. 2021 May 20;23(6):854–64. doi: 10.1007/s11307-021-01609-w (PMC8578107; doi:10.1007/s11307-021-01609-w)
Supplement: Supplementary file 2 — (ZIP 19.9 KB) [file 11307_2021_1609_MOESM2_ESM.zip › FSPG Synthesis.xml]

<?xml version="1.0"?><Workbook xmlns="urn:schemas-microsoft-com:office:spreadsheet" xmlns:o="urn:schemas-microsoft-com:office:office" xmlns:x="urn:schemas-microsoft-com:office:excel" xmlns:ss="urn:schemas-microsoft-com:office:spreadsheet" xmlns:html="http://www.w3.org/TR/REC-html40"><DocumentProperties xmlns="urn:schemas-microsoft-com:office:office"><Author>GE Healthcare</Author><LastAuthor>GE Healthcare</LastAuthor><Created>2006-01-01T00:00:00Z</Created><LastSaved>2006-01-01T00:00:00Z</LastSaved><Company>GE Healthcare</Company><Version>10.6714</Version></DocumentProperties><OfficeDocumentSettings xmlns="urn:schemas-microsoft-com:office:office"><DownloadComponents /><LocationOfComponents HRef="/" /></OfficeDocumentSettings><ExcelWorkbook xmlns="urn:schemas-microsoft-com:office:excel"><WindowHeight>14310</WindowHeight><WindowWidth>19995</WindowWidth><WindowTopX>480</WindowTopX><WindowTopY>105</WindowTopY><RefModeR1C1 /><ProtectStructure>False</ProtectStructure><ProtectWindows>False</ProtectWindows></ExcelWorkbook><Styles><Style ss:ID="Default" ss:Name="Normal"><Alignment ss:Vertical="Bottom" /><Borders /><Font /><Interior /><NumberFormat /><Protection /></Style><Style ss:ID="s21"><Borders><Border ss:Position="Bottom" ss:LineStyle="Continuous" ss:Weight="1" ss:Color="#C0C0C0" /><Border ss:Position="Left" ss:LineStyle="Continuous" ss:Weight="1" ss:Color="#C0C0C0" /><Border ss:Position="Right" ss:LineStyle="Continuous" ss:Weight="1" ss:Color="#C0C0C0" /><Border ss:Position="Top" ss:LineStyle="Continuous" ss:Weight="1" ss:Color="#C0C0C0" /></Borders><Protection ss:Protected="0" /></Style><Style ss:ID="s22"><Borders><Border ss:Position="Bottom" ss:LineStyle="Continuous" ss:Weight="1" ss:Color="#C0C0C0" /><Border ss:Position="Left" ss:LineStyle="Continuous" ss:Weight="1" ss:Color="#C0C0C0" /><Border ss:Position="Right" ss:LineStyle="Continuous" ss:Weight="1" ss:Color="#C0C0C0" /><Border ss:Position="Top" ss:LineStyle="Continuous" ss:Weight="1" ss:Color="#C0C0C0" /></Borders><Interior /><Protection ss:Protected="0" /></Style><Style ss:ID="s23"><Borders><Border ss:Position="Bottom" ss:LineStyle="Continuous" ss:Weight="1" ss:Color="#C0C0C0" /><Border ss:Position="Left" ss:LineStyle="Continuous" ss:Weight="1" ss:Color="#C0C0C0" /><Border ss:Position="Right" ss:LineStyle="Continuous" ss:Weight="1" ss:Color="#C0C0C0" /><Border ss:Position="Top" ss:LineStyle="Continuous" ss:Weight="1" ss:Color="#C0C0C0" /></Borders><Interior ss:Color="#FFFF99" ss:Pattern="Solid" /><Protection ss:Protected="0" /></Style><Style ss:ID="s24"><Borders><Border ss:Position="Bottom" ss:LineStyle="Continuous" ss:Weight="1" ss:Color="#C0C0C0" /><Border ss:Position="Left" ss:LineStyle="Continuous" ss:Weight="1" ss:Color="#C0C0C0" /><Border ss:Position="Right" ss:LineStyle="Continuous" ss:Weight="1" ss:Color="#C0C0C0" /><Border ss:Position="Top" ss:LineStyle="Continuous" ss:Weight="1" ss:Color="#C0C0C0" /></Borders><Interior ss:Color="#CCFFFF" ss:Pattern="Solid" /><Protection ss:Protected="0" /></Style><Style ss:ID="s25"><Borders><Border ss:Position="Bottom" ss:LineStyle="Continuous" ss:Weight="1" ss:Color="#C0C0C0" /><Border ss:Position="Left" ss:LineStyle="Continuous" ss:Weight="1" ss:Color="#C0C0C0" /><Border ss:Position="Right" ss:LineStyle="Continuous" ss:Weight="1" ss:Color="#C0C0C0" /><Border ss:Position="Top" ss:LineStyle="Continuous" ss:Weight="1" ss:Color="#C0C0C0" /></Borders><Interior ss:Color="#FFFFFF" ss:Pattern="Solid" /><Protection ss:Protected="0" /></Style><Style ss:ID="s26"><Borders><Border ss:Position="Bottom" ss:LineStyle="Continuous" ss:Weight="1" ss:Color="#C0C0C0" /><Border ss:Position="Left" ss:LineStyle="Continuous" ss:Weight="1" ss:Color="#C0C0C0" /><Border ss:Position="Right" ss:LineStyle="Continuous" ss:Weight="1" ss:Color="#C0C0C0" /><Border ss:Position="Top" ss:LineStyle="Continuous" ss:Weight="1" ss:Color="#C0C0C0" /></Borders><Interior ss:Color="#CCFFCC" ss:Pattern="Solid" /><Protection ss:Protected="0" /></Style><Style ss:ID="s27"><Alignment ss:Horizontal="Center" ss:Vertical="Bottom" ss:Rotate="90" /><Borders><Border ss:Position="Bottom" ss:LineStyle="Continuous" ss:Weight="1" ss:Color="#C0C0C0" /><Border ss:Position="Left" ss:LineStyle="Continuous" ss:Weight="1" ss:Color="#C0C0C0" /><Border ss:Position="Right" ss:LineStyle="Continuous" ss:Weight="1" ss:Color="#C0C0C0" /><Border ss:Position="Top" ss:LineStyle="Continuous" ss:Weight="1" ss:Color="#C0C0C0" /></Borders><Interior /><Protection /></Style><Style ss:ID="s28"><Alignment ss:Horizontal="Center" ss:Vertical="Bottom" ss:Rotate="90" /><Borders><Border ss:Position="Bottom" ss:LineStyle="Continuous" ss:Weight="1" ss:Color="#C0C0C0" /><Border ss:Position="Left" ss:LineStyle="Continuous" ss:Weight="1" ss:Color="#C0C0C0" /><Border ss:Position="Right" ss:LineStyle="Continuous" ss:Weight="1" ss:Color="#C0C0C0" /><Border ss:Position="Top" ss:LineStyle="Continuous" ss:Weight="1" ss:Color="#C0C0C0" /></Borders><Interior ss:Color="#FFFF99" ss:Pattern="Solid" /><Protection /></Style><Style ss:ID="s29"><Alignment ss:Horizontal="Center" ss:Vertical="Bottom" ss:Rotate="90" /><Borders><Border ss:Position="Bottom" ss:LineStyle="Continuous" ss:Weight="1" ss:Color="#C0C0C0" /><Border ss:Position="Left" ss:LineStyle="Continuous" ss:Weight="1" ss:Color="#C0C0C0" /><Border ss:Position="Right" ss:LineStyle="Continuous" ss:Weight="1" ss:Color="#C0C0C0" /><Border ss:Position="Top" ss:LineStyle="Continuous" ss:Weight="1" ss:Color="#C0C0C0" /></Borders><Protection /></Style><Style ss:ID="s30"><Alignment ss:Horizontal="Center" ss:Vertical="Bottom" ss:Rotate="90" /><Borders><Border ss:Position="Bottom" ss:LineStyle="Continuous" ss:Weight="1" ss:Color="#C0C0C0" /><Border ss:Position="Left" ss:LineStyle="Continuous" ss:Weight="1" ss:Color="#C0C0C0" /><Border ss:Position="Right" ss:LineStyle="Continuous" ss:Weight="1" ss:Color="#C0C0C0" /><Border ss:Position="Top" ss:LineStyle="Continuous" ss:Weight="1" ss:Color="#C0C0C0" /></Borders><Interior ss:Color="#CCFFFF" ss:Pattern="Solid" /><Protection /></Style><Style ss:ID="s31"><Alignment ss:Horizontal="Center" ss:Vertical="Bottom" ss:Rotate="90" /><Borders><Border ss:Position="Bottom" ss:LineStyle="Continuous" ss:Weight="1" ss:Color="#C0C0C0" /><Border ss:Position="Left" ss:LineStyle="Continuous" ss:Weight="1" ss:Color="#C0C0C0" /><Border ss:Position="Right" ss:LineStyle="Continuous" ss:Weight="1" ss:Color="#C0C0C0" /><Border ss:Position="Top" ss:LineStyle="Continuous" ss:Weight="1" ss:Color="#C0C0C0" /></Borders><Interior ss:Color="#FFFFFF" ss:Pattern="Solid" /><Protection /></Style><Style ss:ID="s32"><Alignment ss:Horizontal="Center" ss:Vertical="Bottom" ss:Rotate="90" /><Borders><Border ss:Position="Bottom" ss:LineStyle="Continuous" ss:Weight="1" ss:Color="#C0C0C0" /><Border ss:Position="Left" ss:LineStyle="Continuous" ss:Weight="1" ss:Color="#C0C0C0" /><Border ss:Position="Right" ss:LineStyle="Continuous" ss:Weight="1" ss:Color="#C0C0C0" /><Border ss:Position="Top" ss:LineStyle="Continuous" ss:Weight="1" ss:Color="#C0C0C0" /></Borders><Interior ss:Color="#CCFFCC" ss:Pattern="Solid" /><Protection /></Style><Style ss:ID="s33"><Borders><Border ss:Position="Bottom" ss:LineStyle="Continuous" ss:Weight="1" ss:Color="#C0C0C0" /><Border ss:Position="Left" ss:LineStyle="Continuous" ss:Weight="1" ss:Color="#C0C0C0" /><Border ss:Position="Right" ss:LineStyle="Continuous" ss:Weight="1" ss:Color="#C0C0C0" /><Border ss:Position="Top" ss:LineStyle="Continuous" ss:Weight="1" ss:Color="#C0C0C0" /></Borders><Protection x:HideFormula="1" ss:Protected="0" /></Style><Style ss:ID="s34"><Borders><Border ss:Position="Bottom" ss:LineStyle="Continuous" ss:Weight="1" ss:Color="#C0C0C0" /><Border ss:Position="Left" ss:LineStyle="Continuous" ss:Weight="1" ss:Color="#C0C0C0" /><Border ss:Position="Right" ss:LineStyle="Continuous" ss:Weight="1" ss:Color="#C0C0C0" /><Border ss:Position="Top" ss:LineStyle="Continuous" ss:Weight="1" ss:Color="#C0C0C0" /></Borders><Interior /><Protection x:HideFormula="1" ss:Protected="0" /></Style><Style ss:ID="s35"><Borders><Border ss:Position="Bottom" ss:LineStyle="Continuous" ss:Weight="1" ss:Color="#C0C0C0" /><Border ss:Position="Left" ss:LineStyle="Continuous" ss:Weight="1" ss:Color="#C0C0C0" /><Border ss:Position="Right" ss:LineStyle="Continuous" ss:Weight="1" ss:Color="#C0C0C0" /><Border ss:Position="Top" ss:LineStyle="Continuous" ss:Weight="1" ss:Color="#C0C0C0" /></Borders><Interior ss:Color="#FFFF99" ss:Pattern="Solid" /><Protection x:HideFormula="1" ss:Protected="0" /></Style><Style ss:ID="s36"><Borders><Border ss:Position="Bottom" ss:LineStyle="Continuous" ss:Weight="1" ss:Color="#C0C0C0" /><Border ss:Position="Left" ss:LineStyle="Continuous" ss:Weight="1" ss:Color="#C0C0C0" /><Border ss:Position="Right" ss:LineStyle="Continuous" ss:Weight="1" ss:Color="#C0C0C0" /><Border ss:Position="Top" ss:LineStyle="Continuous" ss:Weight="1" ss:Color="#C0C0C0" /></Borders><Interior ss:Color="#CCFFFF" ss:Pattern="Solid" /><Protection x:HideFormula="1" ss:Protected="0" /></Style><Style ss:ID="s37"><Borders><Border ss:Position="Bottom" ss:LineStyle="Continuous" ss:Weight="1" ss:Color="#C0C0C0" /><Border ss:Position="Left" ss:LineStyle="Continuous" ss:Weight="1" ss:Color="#C0C0C0" /><Border ss:Position="Right" ss:LineStyle="Continuous" ss:Weight="1" ss:Color="#C0C0C0" /><Border ss:Position="Top" ss:LineStyle="Continuous" ss:Weight="1" ss:Color="#C0C0C0" /></Borders><Interior ss:Color="#FFFFFF" ss:Pattern="Solid" /><Protection x:HideFormula="1" ss:Protected="0" /></Style><Style ss:ID="s38"><Borders><Border ss:Position="Bottom" ss:LineStyle="Continuous" ss:Weight="1" ss:Color="#C0C0C0" /><Border ss:Position="Left" ss:LineStyle="Continuous" ss:Weight="1" ss:Color="#C0C0C0" /><Border ss:Position="Right" ss:LineStyle="Continuous" ss:Weight="1" ss:Color="#C0C0C0" /><Border ss:Position="Top" ss:LineStyle="Continuous" ss:Weight="1" ss:Color="#C0C0C0" /></Borders><Interior ss:Color="#CCFFCC" ss:Pattern="Solid" /><Protection x:HideFormula="1" ss:Protected="0" /></Style><Style ss:ID="s39"><Borders /></Style><Style ss:ID="s40"><Alignment ss:Horizontal="Center" ss:Vertical="Bottom" /><Borders /><Font x:Family="Swiss" ss:Size="24" ss:Bold="1" /></Style><Style ss:ID="s41"><Borders /><Font x:Family="Swiss" ss:Bold="1" /></Style><Style ss:ID="s42"><Borders /><Font x:Family="Swiss" /></Style></Styles><SequenceGuid ss:Name="0a4a4da8-16cd-46ef-8c91-e995571d2648" /><SequenceVolume ss:Name="" /><SequenceVersion ss:Name="" /><SequenceChecksum ss:Name="" /><Worksheet ss:Name="SynSeqStep"><Table ss:ExpandedColumnCount="60" ss:ExpandedRowCount="427" x:FullColumns="1" x:FullRows="1" ss:StyleID="s21" ss:DefaultColumnWidth="60"><Column ss:StyleID="s21" ss:AutoFitWidth="0" ss:Width="22.5" /><Column ss:StyleID="s22" ss:AutoFitWidth="0" ss:Width="112.5" /><Column ss:StyleID="s23" ss:AutoFitWidth="0" ss:Width="24.75" ss:Span="7" /><Column ss:Index="11" ss:StyleID="s21" ss:AutoFitWidth="0" ss:Width="15" ss:Span="8" /><Column ss:Index="20" ss:StyleID="s24" ss:AutoFitWidth="0" ss:Width="15" ss:Span="24" /><Column ss:Index="45" ss:StyleID="s21" ss:AutoFitWidth="0" ss:Width="15" ss:Span="7" /><Column ss:Index="53" ss:StyleID="s25" ss:AutoFitWidth="0" ss:Width="15" ss:Span="1" /><Column ss:Index="55" ss:StyleID="s26" ss:AutoFitWidth="0" ss:Width="22.5" ss:Span="3" /><Column ss:Index="59" ss:StyleID="s21" ss:AutoFitWidth="0" ss:Width="30" /><Column ss:StyleID="s21" ss:AutoFitWidth="0" ss:Width="150" /><Row ss:AutoFitHeight="0" ss:Height="117.75" ss:StyleID="s29"><Cell><Data ss:Type="String">Step</Data><Comment ss:Author="GE Medical Systems"><ss:Data xmlns="http://www.w3.org/TR/REC-html40"><Font html:Face="Tahoma" html:Size="8" html:Color="#000000">Step number. Starts at 1 and increases by 1 at each step. Tip: use Ctrl+Shift+R to renumber the steps.</Font></ss:Data></Comment></Cell><Cell ss:StyleID="s27"><Data ss:Type="String">Message</Data><Comment ss:Author=" "><ss:Data xmlns="http://www.w3.org/TR/REC-html40"><Font html:Face="Tahoma" html:Size="8" html:Color="#000000">Message on the screen</Font></ss:Data></Comment></Cell><Cell ss:StyleID="s28"><Data ss:Type="String">Duration</Data><Comment ss:Author=" "><ss:Data xmlns="http://www.w3.org/TR/REC-html40"><Font html:Face="Tahoma" html:Size="8" html:Color="#000000">Duration of the step, in sec</Font></ss:Data></Comment></Cell><Cell ss:StyleID="s28"><Data ss:Type="String">Syringe 1</Data><Comment ss:Author=" "><ss:Data xmlns="http://www.w3.org/TR/REC-html40"><Font html:Face="Tahoma" html:Size="8" html:Color="#000000">Syringe 1 (1-ml syringe) position, in 1/10 mm</Font></ss:Data></Comment></Cell><Cell ss:StyleID="s28"><Data ss:Type="String">Syringe 2</Data><Comment ss:Author=" "><ss:Data xmlns="http://www.w3.org/TR/REC-html40"><Font html:Face="Tahoma" html:Size="8" html:Color="#000000">Syringe 2 (5-ml syringe) position, in 1/10 mm</Font></ss:Data></Comment></Cell><Cell ss:StyleID="s28"><Data ss:Type="String">Syringe 3</Data><Comment ss:Author=" "><ss:Data xmlns="http://www.w3.org/TR/REC-html40"><Font html:Face="Tahoma" html:Size="8" html:Color="#000000">Syringe 3 (5-ml syringe) position, in 1/10 mm</Font></ss:Data></Comment></Cell><Cell ss:StyleID="s28"><Data ss:Type="String">Pressure</Data><Comment ss:Author=" "><ss:Data xmlns="http://www.w3.org/TR/REC-html40"><Font html:Face="Tahoma" html:Size="8" html:Color="#000000">Pressure, in mbar</Font></ss:Data></Comment></Cell><Cell ss:StyleID="s28"><Data ss:Type="String">Vacuum</Data><Comment ss:Author=" "><ss:Data xmlns="http://www.w3.org/TR/REC-html40"><Font html:Face="Tahoma" html:Size="8" html:Color="#000000">Vacuum, in mbar</Font></ss:Data></Comment></Cell><Cell ss:StyleID="s28"><Data ss:Type="String">Reactor temp.</Data><Comment ss:Author=" "><ss:Data xmlns="http://www.w3.org/TR/REC-html40"><Font html:Face="Tahoma" html:Size="8" html:Color="#000000">Reactor heater temperature, in °C</Font></ss:Data></Comment></Cell><Cell ss:StyleID="s28"><Data ss:Type="String">Cartridge temp.</Data><Comment ss:Author=" "><ss:Data xmlns="http://www.w3.org/TR/REC-html40"><Font html:Face="Tahoma" html:Size="8" html:Color="#000000">RLV Cartridge heater temperature, in °C</Font></ss:Data></Comment></Cell><Cell><Data ss:Type="String">Fan</Data><Comment ss:Author=" "><ss:Data xmlns="http://www.w3.org/TR/REC-html40"><Font html:Face="Tahoma" html:Size="8" html:Color="#000000">Recirculation fan on cartridge
(0=off, 1=on)</Font></ss:Data></Comment></Cell><Cell><Data ss:Type="String">LF cassette</Data><Comment ss:Author=" "><ss:Data xmlns="http://www.w3.org/TR/REC-html40"><Font html:Face="Tahoma" html:Size="8" html:Color="#000000">LF Cassette
(0=closed, 1=open)</Font></ss:Data></Comment></Cell><Cell><Data ss:Type="String">HF cassette</Data><Comment ss:Author=" "><ss:Data xmlns="http://www.w3.org/TR/REC-html40"><Font html:Face="Tahoma" html:Size="8" html:Color="#000000">HF Cassette
(0=closed, 1=open)</Font></ss:Data></Comment></Cell><Cell><Data ss:Type="String">Press. Reservoir</Data><Comment ss:Author=" "><ss:Data xmlns="http://www.w3.org/TR/REC-html40"><Font html:Face="Tahoma" html:Size="8" html:Color="#000000">Pressure activity reservoir
(0=closed, 1=open)</Font></ss:Data></Comment></Cell><Cell><Data ss:Type="String">Vac. Reservoir</Data><Comment ss:Author=" "><ss:Data xmlns="http://www.w3.org/TR/REC-html40"><Font html:Face="Tahoma" html:Size="8" html:Color="#000000">Vacuum activity reservoir
(0=closed, 1=open)</Font></ss:Data></Comment></Cell><Cell><Data ss:Type="String">Vacuum 18O-water vial</Data><Comment ss:Author=" "><ss:Data xmlns="http://www.w3.org/TR/REC-html40"><Font html:Face="Tahoma" html:Size="8" html:Color="#000000">Vacuum enriched water vial
(0=closed, 1=open)</Font></ss:Data></Comment></Cell><Cell><Data ss:Type="String">Activity inlet</Data><Comment ss:Author=" "><ss:Data xmlns="http://www.w3.org/TR/REC-html40"><Font html:Face="Tahoma" html:Size="8" html:Color="#000000">Activity inlet
(0=closed, 1=open)</Font></ss:Data></Comment></Cell><Cell><Data ss:Type="String">Cassette exhaust</Data><Comment ss:Author=" "><ss:Data xmlns="http://www.w3.org/TR/REC-html40"><Font html:Face="Tahoma" html:Size="8" html:Color="#000000">Cassette exhaust
(0=closed, 1=open)</Font></ss:Data></Comment></Cell><Cell><Data ss:Type="String">Waste Repress.</Data><Comment ss:Author=" "><ss:Data xmlns="http://www.w3.org/TR/REC-html40"><Font html:Face="Tahoma" html:Size="8" html:Color="#000000">Waste Repressurization
(0=closed, 1=open)</Font></ss:Data></Comment></Cell><Cell ss:StyleID="s30"><Data ss:Type="String">18O water recovery</Data><Comment ss:Author=" "><ss:Data xmlns="http://www.w3.org/TR/REC-html40"><Font html:Face="Tahoma" html:Size="8" html:Color="#000000">18O water recovery
(C=center, L=left, R=right)</Font></ss:Data></Comment></Cell><Cell ss:StyleID="s30"><Data ss:Type="String">Eluent</Data><Comment ss:Author=" "><ss:Data xmlns="http://www.w3.org/TR/REC-html40"><Font html:Face="Tahoma" html:Size="8" html:Color="#000000">Eluent
(C=center, L=left, R=right)</Font></ss:Data></Comment></Cell><Cell ss:StyleID="s30"><Data ss:Type="String">1 ml Syringe</Data><Comment ss:Author=" "><ss:Data xmlns="http://www.w3.org/TR/REC-html40"><Font html:Face="Tahoma" html:Size="8" html:Color="#000000">1-ml syringe
(C=center, L=left, R=right)</Font></ss:Data></Comment></Cell><Cell ss:StyleID="s30"><Data ss:Type="String">QMA Outlet</Data><Comment ss:Author=" "><ss:Data xmlns="http://www.w3.org/TR/REC-html40"><Font html:Face="Tahoma" html:Size="8" html:Color="#000000">QMA outlet
(C=center, L=left, R=right)</Font></ss:Data></Comment></Cell><Cell ss:StyleID="s30"><Data ss:Type="String">QMA Inlet</Data><Comment ss:Author=" "><ss:Data xmlns="http://www.w3.org/TR/REC-html40"><Font html:Face="Tahoma" html:Size="8" html:Color="#000000">QMA inlet
(C=center, L=left, R=right)</Font></ss:Data></Comment></Cell><Cell ss:StyleID="s30"><Data ss:Type="String">Activity Inlet</Data><Comment ss:Author=" "><ss:Data xmlns="http://www.w3.org/TR/REC-html40"><Font html:Face="Tahoma" html:Size="8" html:Color="#000000">Activity inlet
(C=center, L=left, R=right)</Font></ss:Data></Comment></Cell><Cell ss:StyleID="s30"><Data ss:Type="String">Reactor gas inlet</Data><Comment ss:Author=" "><ss:Data xmlns="http://www.w3.org/TR/REC-html40"><Font html:Face="Tahoma" html:Size="8" html:Color="#000000">Reactor gas inlet
(C=center, L=left, R=right)</Font></ss:Data></Comment></Cell><Cell ss:StyleID="s30"><Data ss:Type="String">Reactor liquid inlet/outlet</Data><Comment ss:Author=" "><ss:Data xmlns="http://www.w3.org/TR/REC-html40"><Font html:Face="Tahoma" html:Size="8" html:Color="#000000">Reactor liquid inlet / outlet
(C=center, L=left, R=right)</Font></ss:Data></Comment></Cell><Cell ss:StyleID="s30"><Data ss:Type="String">Cartridge inlet</Data><Comment ss:Author=" "><ss:Data xmlns="http://www.w3.org/TR/REC-html40"><Font html:Face="Tahoma" html:Size="8" html:Color="#000000">Cartridge inlet
(C=center, L=left, R=right)</Font></ss:Data></Comment></Cell><Cell ss:StyleID="s30"><Data ss:Type="String">Cartridge outlet</Data><Comment ss:Author=" "><ss:Data xmlns="http://www.w3.org/TR/REC-html40"><Font html:Face="Tahoma" html:Size="8" html:Color="#000000">cartridge outlet
(C=center, L=left, R=right)</Font></ss:Data></Comment></Cell><Cell ss:StyleID="s30"><Data ss:Type="String">5 ml Syringe</Data><Comment ss:Author=" "><ss:Data xmlns="http://www.w3.org/TR/REC-html40"><Font html:Face="Tahoma" html:Size="8" html:Color="#000000">5-ml syringe
(C=center, L=left, R=right)</Font></ss:Data></Comment></Cell><Cell ss:StyleID="s30"><Data ss:Type="String">Hydrolysis reagent</Data><Comment ss:Author=" "><ss:Data xmlns="http://www.w3.org/TR/REC-html40"><Font html:Face="Tahoma" html:Size="8" html:Color="#000000">Hydrolysis reagent
(C=center, L=left, R=right)</Font></ss:Data></Comment></Cell><Cell ss:StyleID="s30"><Data ss:Type="String">Acetonitrile</Data><Comment ss:Author=" "><ss:Data xmlns="http://www.w3.org/TR/REC-html40"><Font html:Face="Tahoma" html:Size="8" html:Color="#000000">Acetonitrile
(C=center, L=left, R=right)</Font></ss:Data></Comment></Cell><Cell ss:StyleID="s30"><Data ss:Type="String">Neutralisation reagent</Data><Comment ss:Author=" "><ss:Data xmlns="http://www.w3.org/TR/REC-html40"><Font html:Face="Tahoma" html:Size="8" html:Color="#000000">Neutralisation reagent
(C=center, L=left, R=right)</Font></ss:Data></Comment></Cell><Cell ss:StyleID="s30"><Data ss:Type="String">Water bag</Data><Comment ss:Author=" "><ss:Data xmlns="http://www.w3.org/TR/REC-html40"><Font html:Face="Tahoma" html:Size="8" html:Color="#000000">Water bag
(C=center, L=left, R=right)</Font></ss:Data></Comment></Cell><Cell ss:StyleID="s30"><Data ss:Type="String">Ethanol</Data><Comment ss:Author=" "><ss:Data xmlns="http://www.w3.org/TR/REC-html40"><Font html:Face="Tahoma" html:Size="8" html:Color="#000000">Ethanol
(C=center, L=left, R=right)</Font></ss:Data></Comment></Cell><Cell ss:StyleID="s30"><Data ss:Type="String">Cartridge 1 inlet</Data><Comment ss:Author=" "><ss:Data xmlns="http://www.w3.org/TR/REC-html40"><Font html:Face="Tahoma" html:Size="8" html:Color="#000000">Cartridge 1 inlet
(C=center, L=left, R=right)</Font></ss:Data></Comment></Cell><Cell ss:StyleID="s30"><Data ss:Type="String">Cartridge 1 outlet</Data><Comment ss:Author=" "><ss:Data xmlns="http://www.w3.org/TR/REC-html40"><Font html:Face="Tahoma" html:Size="8" html:Color="#000000">Cartridge 1 outlet
(C=center, L=left, R=right)</Font></ss:Data></Comment></Cell><Cell ss:StyleID="s30"><Data ss:Type="String">Tracer outlet</Data><Comment ss:Author=" "><ss:Data xmlns="http://www.w3.org/TR/REC-html40"><Font html:Face="Tahoma" html:Size="8" html:Color="#000000">Tracer outlet
(C=center, L=left, R=right)</Font></ss:Data></Comment></Cell><Cell ss:StyleID="s30"><Data ss:Type="String">Cartridge 2 outlet</Data><Comment ss:Author=" "><ss:Data xmlns="http://www.w3.org/TR/REC-html40"><Font html:Face="Tahoma" html:Size="8" html:Color="#000000">Cartridge 2 outlet
(C=center, L=left, R=right)</Font></ss:Data></Comment></Cell><Cell ss:StyleID="s30"><Data ss:Type="String">Cartridge 2 inlet</Data><Comment ss:Author=" "><ss:Data xmlns="http://www.w3.org/TR/REC-html40"><Font html:Face="Tahoma" html:Size="8" html:Color="#000000">Cartridge 2 inlet
(C=center, L=left, R=right)</Font></ss:Data></Comment></Cell><Cell ss:StyleID="s30"><Data ss:Type="String">Cartridge 3 outlet</Data><Comment ss:Author=" "><ss:Data xmlns="http://www.w3.org/TR/REC-html40"><Font html:Face="Tahoma" html:Size="8" html:Color="#000000">Cartridge 3 outlet
(C=center, L=left, R=right)</Font></ss:Data></Comment></Cell><Cell ss:StyleID="s30"><Data ss:Type="String">Cartridge 3 inlet</Data><Comment ss:Author=" "><ss:Data xmlns="http://www.w3.org/TR/REC-html40"><Font html:Face="Tahoma" html:Size="8" html:Color="#000000">Cartridge 3 inlet
(C=center, L=left, R=right)</Font></ss:Data></Comment></Cell><Cell ss:StyleID="s30"><Data ss:Type="String">5 ml Syringe</Data><Comment ss:Author=" "><ss:Data xmlns="http://www.w3.org/TR/REC-html40"><Font html:Face="Tahoma" html:Size="8" html:Color="#000000">5 ml Syringe
(C=center, L=left, R=right)</Font></ss:Data></Comment></Cell><Cell ss:StyleID="s30"><Data ss:Type="String">Vacuum to reactor</Data><Comment ss:Author=" "><ss:Data xmlns="http://www.w3.org/TR/REC-html40"><Font html:Face="Tahoma" html:Size="8" html:Color="#000000">Vacuum to reactor
(C=center, L=left, R=right)</Font></ss:Data></Comment></Cell><Cell><Data ss:Type="String">Add-on 1</Data><Comment ss:Author=" "><ss:Data xmlns="http://www.w3.org/TR/REC-html40"><Font html:Face="Tahoma" html:Size="8" html:Color="#000000">External add-on device 1
(0=off, 1=on)</Font></ss:Data></Comment></Cell><Cell><Data ss:Type="String">Add-on 2</Data><Comment ss:Author=" "><ss:Data xmlns="http://www.w3.org/TR/REC-html40"><Font html:Face="Tahoma" html:Size="8" html:Color="#000000">External add-on device 2
(0=off, 1=on)</Font></ss:Data></Comment></Cell><Cell><Data ss:Type="String">Add-on 3</Data><Comment ss:Author=" "><ss:Data xmlns="http://www.w3.org/TR/REC-html40"><Font html:Face="Tahoma" html:Size="8" html:Color="#000000">External add-on device 3
(0=off, 1=on)</Font></ss:Data></Comment></Cell><Cell><Data ss:Type="String">Add-on 4</Data><Comment ss:Author=" "><ss:Data xmlns="http://www.w3.org/TR/REC-html40"><Font html:Face="Tahoma" html:Size="8" html:Color="#000000">External add-on device 4
(0=off, 1=on)</Font></ss:Data></Comment></Cell><Cell><Data ss:Type="String">Add-on 5</Data><Comment ss:Author=" "><ss:Data xmlns="http://www.w3.org/TR/REC-html40"><Font html:Face="Tahoma" html:Size="8" html:Color="#000000">External add-on device 5
(0=off, 1=on)</Font></ss:Data></Comment></Cell><Cell><Data ss:Type="String">Add-on 6</Data><Comment ss:Author=" "><ss:Data xmlns="http://www.w3.org/TR/REC-html40"><Font html:Face="Tahoma" html:Size="8" html:Color="#000000">External add-on device 6
(0=off, 1=on)</Font></ss:Data></Comment></Cell><Cell><Data ss:Type="String">Add-on 7</Data><Comment ss:Author=" "><ss:Data xmlns="http://www.w3.org/TR/REC-html40"><Font html:Face="Tahoma" html:Size="8" html:Color="#000000">External add-on device 7
(0=off, 1=on)</Font></ss:Data></Comment></Cell><Cell><Data ss:Type="String">Add-on 8</Data><Comment ss:Author=" "><ss:Data xmlns="http://www.w3.org/TR/REC-html40"><Font html:Face="Tahoma" html:Size="8" html:Color="#000000">External add-on device 8
(0=off, 1=on)</Font></ss:Data></Comment></Cell><Cell ss:StyleID="s31"><Data ss:Type="String">Signal "activity"</Data><Comment ss:Author=" "><ss:Data xmlns="http://www.w3.org/TR/REC-html40"><Font html:Face="Tahoma" html:Size="8" html:Color="#000000">Output signal "Waiting for activity transfer"
(0=off, 1=on)</Font></ss:Data></Comment></Cell><Cell ss:StyleID="s31"><Data ss:Type="String">Signal "product ready"</Data><Comment ss:Author=" "><ss:Data xmlns="http://www.w3.org/TR/REC-html40"><Font html:Face="Tahoma" html:Size="8" html:Color="#000000">Output signal "Product ready"
(0=off, 1=on)</Font></ss:Data></Comment></Cell><Cell ss:StyleID="s32"><Data ss:Type="String">Event</Data><Comment ss:Author=" "><ss:Data xmlns="http://www.w3.org/TR/REC-html40"><Font html:Face="Tahoma" html:Size="8" html:Color="#000000">Event</Font></ss:Data></Comment></Cell><Cell ss:StyleID="s32"><Data ss:Type="String">Default condition</Data><Comment ss:Author=" "><ss:Data xmlns="http://www.w3.org/TR/REC-html40"><Font html:Face="Tahoma" html:Size="8" html:Color="#000000">Default condition</Font></ss:Data></Comment></Cell><Cell ss:StyleID="s32"><Data ss:Type="String">Custom condition</Data><Comment ss:Author=" "><ss:Data xmlns="http://www.w3.org/TR/REC-html40"><Font html:Face="Tahoma" html:Size="8" html:Color="#000000">Custom condition</Font></ss:Data></Comment></Cell><Cell ss:StyleID="s32"><Data ss:Type="String">Active condition</Data><Comment ss:Author=" "><ss:Data xmlns="http://www.w3.org/TR/REC-html40"><Font html:Face="Tahoma" html:Size="8" html:Color="#000000">Active condition</Font></ss:Data></Comment></Cell><Cell><Data ss:Type="String">Report index</Data><Comment ss:Author=" "><ss:Data xmlns="http://www.w3.org/TR/REC-html40"><Font html:Face="Tahoma" html:Size="8" html:Color="#000000">Report index (must be 0 or one greater than the last non-zero value)</Font></ss:Data></Comment></Cell><Cell><Data ss:Type="String">Notes</Data><Comment ss:Author=" "><ss:Data xmlns="http://www.w3.org/TR/REC-html40"><Font html:Face="Tahoma" html:Size="8" html:Color="#000000">Notes</Font></ss:Data></Comment></Cell></Row><Row ss:AutoFitHeight="0" ss:Height="7.5" ss:Hidden="1" ss:StyleID="s33"><Cell ss:Index="2" ss:StyleID="s34" /><Cell ss:StyleID="s35" /><Cell ss:StyleID="s35" /><Cell ss:StyleID="s35" /><Cell ss:StyleID="s35" /><Cell ss:StyleID="s35" /><Cell ss:StyleID="s35" /><Cell ss:StyleID="s35" /><Cell ss:StyleID="s35" /><Cell ss:Index="20" ss:StyleID="s36" /><Cell ss:StyleID="s36" /><Cell ss:StyleID="s36" /><Cell ss:StyleID="s36" /><Cell ss:StyleID="s36" /><Cell ss:StyleID="s36" /><Cell ss:StyleID="s36" /><Cell ss:StyleID="s36" /><Cell ss:StyleID="s36" /><Cell ss:StyleID="s36" /><Cell ss:StyleID="s36" /><Cell ss:StyleID="s36" /><Cell ss:StyleID="s36" /><Cell ss:StyleID="s36" /><Cell ss:StyleID="s36" /><Cell ss:StyleID="s36" /><Cell ss:StyleID="s36" /><Cell ss:StyleID="s36" /><Cell ss:StyleID="s36" /><Cell ss:StyleID="s36" /><Cell ss:StyleID="s36" /><Cell ss:StyleID="s36" /><Cell ss:StyleID="s36" /><Cell ss:StyleID="s36" /><Cell ss:StyleID="s36" /><Cell ss:Index="53" ss:StyleID="s37" /><Cell ss:StyleID="s37" /><Cell ss:StyleID="s38" /><Cell ss:StyleID="s38" /><Cell ss:StyleID="s38" /><Cell ss:StyleID="s38" /></Row><Row ss:AutoFitHeight="0" ss:Hidden="1" ss:StyleID="s33"><Cell ss:Index="2" ss:StyleID="s34" /><Cell ss:StyleID="s35" /><Cell ss:StyleID="s35" /><Cell ss:StyleID="s35" /><Cell ss:StyleID="s35" /><Cell ss:StyleID="s35" /><Cell ss:StyleID="s35" /><Cell ss:StyleID="s35" /><Cell ss:StyleID="s35" /><Cell ss:Index="20" ss:StyleID="s36" /><Cell ss:StyleID="s36" /><Cell ss:StyleID="s36" /><Cell ss:StyleID="s36" /><Cell ss:StyleID="s36" /><Cell ss:StyleID="s36" /><Cell ss:StyleID="s36" /><Cell ss:StyleID="s36" /><Cell ss:StyleID="s36" /><Cell ss:StyleID="s36" /><Cell ss:StyleID="s36" /><Cell ss:StyleID="s36" /><Cell ss:StyleID="s36" /><Cell ss:StyleID="s36" /><Cell ss:StyleID="s36" /><Cell ss:StyleID="s36" /><Cell ss:StyleID="s36" /><Cell ss:StyleID="s36" /><Cell ss:StyleID="s36" /><Cell ss:StyleID="s36" /><Cell ss:StyleID="s36" /><Cell ss:StyleID="s36" /><Cell ss:StyleID="s36" /><Cell ss:StyleID="s36" /><Cell ss:StyleID="s36" /><Cell ss:Index="53" ss:StyleID="s37" /><Cell ss:StyleID="s37" /><Cell ss:StyleID="s38" /><Cell ss:StyleID="s38" /><Cell ss:StyleID="s38" /><Cell ss:StyleID="s38" /></Row><Row ss:AutoFitHeight="0" ss:Height="20.25" ss:Hidden="1" ss:StyleID="s33"><Cell ss:Index="2" ss:StyleID="s34" /><Cell ss:StyleID="s35" /><Cell ss:StyleID="s35" /><Cell ss:StyleID="s35" /><Cell ss:StyleID="s35" /><Cell ss:StyleID="s35" /><Cell ss:StyleID="s35" /><Cell ss:StyleID="s35" /><Cell ss:StyleID="s35" /><Cell ss:Index="20" ss:StyleID="s36" /><Cell ss:StyleID="s36" /><Cell ss:StyleID="s36" /><Cell ss:StyleID="s36" /><Cell ss:StyleID="s36" /><Cell ss:StyleID="s36" /><Cell ss:StyleID="s36" /><Cell ss:StyleID="s36" /><Cell ss:StyleID="s36" /><Cell ss:StyleID="s36" /><Cell ss:StyleID="s36" /><Cell ss:StyleID="s36" /><Cell ss:StyleID="s36" /><Cell ss:StyleID="s36" /><Cell ss:StyleID="s36" /><Cell ss:StyleID="s36" /><Cell ss:StyleID="s36" /><Cell ss:StyleID="s36" /><Cell ss:StyleID="s36" /><Cell ss:StyleID="s36" /><Cell ss:StyleID="s36" /><Cell ss:StyleID="s36" /><Cell ss:StyleID="s36" /><Cell ss:StyleID="s36" /><Cell ss:StyleID="s36" /><Cell ss:Index="53" ss:StyleID="s37" /><Cell ss:StyleID="s37" /><Cell ss:StyleID="s38" /><Cell ss:StyleID="s38" /><Cell ss:StyleID="s38" /><Cell ss:StyleID="s38" /></Row><Row ss:AutoFitHeight="0" ss:Height="6" ss:Hidden="1" ss:StyleID="s33"><Cell ss:Index="2" ss:StyleID="s34" /><Cell ss:StyleID="s35" /><Cell ss:StyleID="s35" /><Cell ss:StyleID="s35" /><Cell ss:StyleID="s35" /><Cell ss:StyleID="s35" /><Cell ss:StyleID="s35" /><Cell ss:StyleID="s35" /><Cell ss:StyleID="s35" /><Cell ss:Index="20" ss:StyleID="s36" /><Cell ss:StyleID="s36" /><Cell ss:StyleID="s36" /><Cell ss:StyleID="s36" /><Cell ss:StyleID="s36" /><Cell ss:StyleID="s36" /><Cell ss:StyleID="s36" /><Cell ss:StyleID="s36" /><Cell ss:StyleID="s36" /><Cell ss:StyleID="s36" /><Cell ss:StyleID="s36" /><Cell ss:StyleID="s36" /><Cell ss:StyleID="s36" /><Cell ss:StyleID="s36" /><Cell ss:StyleID="s36" /><Cell ss:StyleID="s36" /><Cell ss:StyleID="s36" /><Cell ss:StyleID="s36" /><Cell ss:StyleID="s36" /><Cell ss:StyleID="s36" /><Cell ss:StyleID="s36" /><Cell ss:StyleID="s36" /><Cell ss:StyleID="s36" /><Cell ss:StyleID="s36" /><Cell ss:StyleID="s36" /><Cell ss:Index="53" ss:StyleID="s37" /><Cell ss:StyleID="s37" /><Cell ss:StyleID="s38" /><Cell ss:StyleID="s38" /><Cell ss:StyleID="s38" /><Cell ss:StyleID="s38" /></Row><Row><Cell><Data ss:Type="Number">1</Data></Cell><Cell><Data ss:Type="String">Starting point</Data></Cell><Cell><Data ss:Type="Number">1</Data></Cell><Cell><Data ss:Type="Number">0</Data></Cell><Cell><Data ss:Type="Number">0</Data></Cell><Cell><Data ss:Type="Number">0</Data></Cell><Cell><Data ss:Type="Number">800</Data></Cell><Cell><Data ss:Type="Number">-100</Data></Cell><Cell><Data ss:Type="Number">0</Data></Cell><Cell><Data ss:Type="Number">0</Data></Cell><Cell><Data ss:Type="Number">0</Data></Cell><Cell><Data ss:Type="Number">0</Data></Cell><Cell><Data ss:Type="Number">0</Data></Cell><Cell><Data ss:Type="Number">0</Data></Cell><Cell><Data ss:Type="Number">0</Data></Cell><Cell><Data ss:Type="Number">0</Data></Cell><Cell><Data ss:Type="Number">0</Data></Cell><Cell><Data ss:Type="Number">0</Data></Cell><Cell><Data ss:Type="Number">0</Data></Cell><Cell><Data ss:Type="String">C</Data></Cell><Cell><Data ss:Type="String">C</Data></Cell><Cell><Data ss:Type="String">C</Data></Cell><Cell><Data ss:Type="String">C</Data></Cell><Cell><Data ss:Type="String">C</Data></Cell><Cell><Data ss:Type="String">C</Data></Cell><Cell><Data ss:Type="String">C</Data></Cell><Cell><Data ss:Type="String">C</Data></Cell><Cell><Data ss:Type="String">C</Data></Cell><Cell><Data ss:Type="String">C</Data></Cell><Cell><Data ss:Type="String">C</Data></Cell><Cell><Data ss:Type="String">C</Data></Cell><Cell><Data ss:Type="String">C</Data></Cell><Cell><Data ss:Type="String">C</Data></Cell><Cell><Data ss:Type="String">C</Data></Cell><Cell><Data ss:Type="String">C</Data></Cell><Cell><Data ss:Type="String">C</Data></Cell><Cell><Data ss:Type="String">C</Data></Cell><Cell><Data ss:Type="String">C</Data></Cell><Cell><Data ss:Type="String">C</Data></Cell><Cell><Data ss:Type="String">C</Data></Cell><Cell><Data ss:Type="String">C</Data></Cell><Cell><Data ss:Type="String">C</Data></Cell><Cell><Data ss:Type="String">C</Data></Cell><Cell><Data ss:Type="String">C</Data></Cell><Cell><Data ss:Type="Number">0</Data></Cell><Cell><Data ss:Type="Number">0</Data></Cell><Cell><Data ss:Type="Number">0</Data></Cell><Cell><Data ss:Type="Number">0</Data></Cell><Cell><Data ss:Type="Number">0</Data></Cell><Cell><Data ss:Type="Number">0</Data></Cell><Cell><Data ss:Type="Number">0</Data></Cell><Cell><Data ss:Type="Number">0</Data></Cell><Cell><Data ss:Type="Number">0</Data></Cell><Cell><Data ss:Type="Number">0</Data></Cell><Cell><Data ss:Type="Number">0</Data></Cell><Cell><Data ss:Type="Number">0</Data></Cell><Cell><Data ss:Type="Number">0</Data></Cell><Cell><Data ss:Type="Number">0</Data></Cell><Cell><Data ss:Type="Number">0</Data></Cell><Cell><Data ss:Type="String"></Data></Cell></Row><Row><Cell><Data ss:Type="Number">2</Data></Cell><Cell><Data ss:Type="String">Flushing the manifold</Data></Cell><Cell><Data ss:Type="Number">5</Data></Cell><Cell><Data ss:Type="Number">0</Data></Cell><Cell><Data ss:Type="Number">0</Data></Cell><Cell><Data ss:Type="Number">0</Data></Cell><Cell><Data ss:Type="Number">800</Data></Cell><Cell><Data ss:Type="Number">-100</Data></Cell><Cell><Data ss:Type="Number">0</Data></Cell><Cell><Data ss:Type="Number">0</Data></Cell><Cell><Data ss:Type="Number">0</Data></Cell><Cell><Data ss:Type="Number">0</Data></Cell><Cell><Data ss:Type="Number">1</Data></Cell><Cell><Data ss:Type="Number">0</Data></Cell><Cell><Data ss:Type="Number">0</Data></Cell><Cell><Data ss:Type="Number">0</Data></Cell><Cell><Data ss:Type="Number">0</Data></Cell><Cell><Data ss:Type="Number">1</Data></Cell><Cell><Data ss:Type="Number">0</Data></Cell><Cell><Data ss:Type="String">C</Data></Cell><Cell><Data ss:Type="String">C</Data></Cell><Cell><Data ss:Type="String">C</Data></Cell><Cell><Data ss:Type="String">C</Data></Cell><Cell><Data ss:Type="String">C</Data></Cell><Cell><Data ss:Type="String">C</Data></Cell><Cell><Data ss:Type="String">C</Data></Cell><Cell><Data ss:Type="String">C</Data></Cell><Cell><Data ss:Type="String">C</Data></Cell><Cell><Data ss:Type="String">C</Data></Cell><Cell><Data ss:Type="String">C</Data></Cell><Cell><Data ss:Type="String">C</Data></Cell><Cell><Data ss:Type="String">C</Data></Cell><Cell><Data ss:Type="String">C</Data></Cell><Cell><Data ss:Type="String">C</Data></Cell><Cell><Data ss:Type="String">C</Data></Cell><Cell><Data ss:Type="String">C</Data></Cell><Cell><Data ss:Type="String">C</Data></Cell><Cell><Data ss:Type="String">C</Data></Cell><Cell><Data ss:Type="String">C</Data></Cell><Cell><Data ss:Type="String">C</Data></Cell><Cell><Data ss:Type="String">C</Data></Cell><Cell><Data ss:Type="String">C</Data></Cell><Cell><Data ss:Type="String">C</Data></Cell><Cell><Data ss:Type="String">C</Data></Cell><Cell><Data ss:Type="Number">0</Data></Cell><Cell><Data ss:Type="Number">0</Data></Cell><Cell><Data ss:Type="Number">0</Data></Cell><Cell><Data ss:Type="Number">0</Data></Cell><Cell><Data ss:Type="Number">0</Data></Cell><Cell><Data ss:Type="Number">0</Data></Cell><Cell><Data ss:Type="Number">0</Data></Cell><Cell><Data ss:Type="Number">0</Data></Cell><Cell><Data ss:Type="Number">0</Data></Cell><Cell><Data ss:Type="Number">0</Data></Cell><Cell><Data ss:Type="Number">0</Data></Cell><Cell><Data ss:Type="Number">0</Data></Cell><Cell><Data ss:Type="Number">0</Data></Cell><Cell><Data ss:Type="Number">0</Data></Cell><Cell><Data ss:Type="Number">0</Data></Cell><Cell><Data ss:Type="String"></Data></Cell></Row><Row><Cell><Data ss:Type="Number">3</Data></Cell><Cell><Data ss:Type="String">NaOH vial pressurisation</Data></Cell><Cell><Data ss:Type="Number">5</Data></Cell><Cell><Data ss:Type="Number">0</Data></Cell><Cell><Data ss:Type="Number">0</Data></Cell><Cell><Data ss:Type="Number">0</Data></Cell><Cell><Data ss:Type="Number">800</Data></Cell><Cell><Data ss:Type="Number">-100</Data></Cell><Cell><Data ss:Type="Number">0</Data></Cell><Cell><Data ss:Type="Number">0</Data></Cell><Cell><Data ss:Type="Number">0</Data></Cell><Cell><Data ss:Type="Number">0</Data></Cell><Cell><Data ss:Type="Number">1</Data></Cell><Cell><Data ss:Type="Number">0</Data></Cell><Cell><Data ss:Type="Number">0</Data></Cell><Cell><Data ss:Type="Number">0</Data></Cell><Cell><Data ss:Type="Number">0</Data></Cell><Cell><Data ss:Type="Number">0</Data></Cell><Cell><Data ss:Type="Number">0</Data></Cell><Cell><Data ss:Type="String">C</Data></Cell><Cell><Data ss:Type="String">C</Data></Cell><Cell><Data ss:Type="String">C</Data></Cell><Cell><Data ss:Type="String">C</Data></Cell><Cell><Data ss:Type="String">C</Data></Cell><Cell><Data ss:Type="String">C</Data></Cell><Cell><Data ss:Type="String">C</Data></Cell><Cell><Data ss:Type="String">C</Data></Cell><Cell><Data ss:Type="String">C</Data></Cell><Cell><Data ss:Type="String">C</Data></Cell><Cell><Data ss:Type="String">C</Data></Cell><Cell><Data ss:Type="String">C</Data></Cell><Cell><Data ss:Type="String">C</Data></Cell><Cell><Data ss:Type="String">C</Data></Cell><Cell><Data ss:Type="String">C</Data></Cell><Cell><Data ss:Type="String">L</Data></Cell><Cell><Data ss:Type="String">C</Data></Cell><Cell><Data ss:Type="String">C</Data></Cell><Cell><Data ss:Type="String">C</Data></Cell><Cell><Data ss:Type="String">C</Data></Cell><Cell><Data ss:Type="String">C</Data></Cell><Cell><Data ss:Type="String">C</Data></Cell><Cell><Data ss:Type="String">C</Data></Cell><Cell><Data ss:Type="String">C</Data></Cell><Cell><Data ss:Type="String">C</Data></Cell><Cell><Data ss:Type="Number">0</Data></Cell><Cell><Data ss:Type="Number">0</Data></Cell><Cell><Data ss:Type="Number">0</Data></Cell><Cell><Data ss:Type="Number">0</Data></Cell><Cell><Data ss:Type="Number">0</Data></Cell><Cell><Data ss:Type="Number">0</Data></Cell><Cell><Data ss:Type="Number">0</Data></Cell><Cell><Data ss:Type="Number">0</Data></Cell><Cell><Data ss:Type="Number">0</Data></Cell><Cell><Data ss:Type="Number">0</Data></Cell><Cell><Data ss:Type="Number">0</Data></Cell><Cell><Data ss:Type="Number">0</Data></Cell><Cell><Data ss:Type="Number">0</Data></Cell><Cell><Data ss:Type="Number">0</Data></Cell><Cell><Data ss:Type="Number">0</Data></Cell><Cell><Data ss:Type="String"></Data></Cell></Row><Row><Cell><Data ss:Type="Number">4</Data></Cell><Cell><Data ss:Type="String">Flushing the manifold</Data></Cell><Cell><Data ss:Type="Number">15</Data></Cell><Cell><Data ss:Type="Number">0</Data></Cell><Cell><Data ss:Type="Number">0</Data></Cell><Cell><Data ss:Type="Number">0</Data></Cell><Cell><Data ss:Type="Number">800</Data></Cell><Cell><Data ss:Type="Number">-100</Data></Cell><Cell><Data ss:Type="Number">0</Data></Cell><Cell><Data ss:Type="Number">0</Data></Cell><Cell><Data ss:Type="Number">0</Data></Cell><Cell><Data ss:Type="Number">0</Data></Cell><Cell><Data ss:Type="Number">1</Data></Cell><Cell><Data ss:Type="Number">0</Data></Cell><Cell><Data ss:Type="Number">0</Data></Cell><Cell><Data ss:Type="Number">0</Data></Cell><Cell><Data ss:Type="Number">0</Data></Cell><Cell><Data ss:Type="Number">1</Data></Cell><Cell><Data ss:Type="Number">0</Data></Cell><Cell><Data ss:Type="String">C</Data></Cell><Cell><Data ss:Type="String">C</Data></Cell><Cell><Data ss:Type="String">C</Data></Cell><Cell><Data ss:Type="String">C</Data></Cell><Cell><Data ss:Type="String">C</Data></Cell><Cell><Data ss:Type="String">C</Data></Cell><Cell><Data ss:Type="String">C</Data></Cell><Cell><Data ss:Type="String">C</Data></Cell><Cell><Data ss:Type="String">C</Data></Cell><Cell><Data ss:Type="String">C</Data></Cell><Cell><Data ss:Type="String">C</Data></Cell><Cell><Data ss:Type="String">C</Data></Cell><Cell><Data ss:Type="String">C</Data></Cell><Cell><Data ss:Type="String">C</Data></Cell><Cell><Data ss:Type="String">C</Data></Cell><Cell><Data ss:Type="String">C</Data></Cell><Cell><Data ss:Type="String">C</Data></Cell><Cell><Data ss:Type="String">C</Data></Cell><Cell><Data ss:Type="String">C</Data></Cell><Cell><Data ss:Type="String">C</Data></Cell><Cell><Data ss:Type="String">C</Data></Cell><Cell><Data ss:Type="String">C</Data></Cell><Cell><Data ss:Type="String">C</Data></Cell><Cell><Data ss:Type="String">C</Data></Cell><Cell><Data ss:Type="String">C</Data></Cell><Cell><Data ss:Type="Number">0</Data></Cell><Cell><Data ss:Type="Number">0</Data></Cell><Cell><Data ss:Type="Number">0</Data></Cell><Cell><Data ss:Type="Number">0</Data></Cell><Cell><Data ss:Type="Number">0</Data></Cell><Cell><Data ss:Type="Number">0</Data></Cell><Cell><Data ss:Type="Number">0</Data></Cell><Cell><Data ss:Type="Number">0</Data></Cell><Cell><Data ss:Type="Number">0</Data></Cell><Cell><Data ss:Type="Number">0</Data></Cell><Cell><Data ss:Type="Number">0</Data></Cell><Cell><Data ss:Type="Number">0</Data></Cell><Cell><Data ss:Type="Number">0</Data></Cell><Cell><Data ss:Type="Number">0</Data></Cell><Cell><Data ss:Type="Number">0</Data></Cell><Cell><Data ss:Type="String"></Data></Cell></Row><Row><Cell><Data ss:Type="Number">5</Data></Cell><Cell><Data ss:Type="String">Acid vial pressurisation</Data></Cell><Cell><Data ss:Type="Number">5</Data></Cell><Cell><Data ss:Type="Number">0</Data></Cell><Cell><Data ss:Type="Number">0</Data></Cell><Cell><Data ss:Type="Number">0</Data></Cell><Cell><Data ss:Type="Number">800</Data></Cell><Cell><Data ss:Type="Number">-100</Data></Cell><Cell><Data ss:Type="Number">0</Data></Cell><Cell><Data ss:Type="Number">0</Data></Cell><Cell><Data ss:Type="Number">0</Data></Cell><Cell><Data ss:Type="Number">0</Data></Cell><Cell><Data ss:Type="Number">1</Data></Cell><Cell><Data ss:Type="Number">0</Data></Cell><Cell><Data ss:Type="Number">0</Data></Cell><Cell><Data ss:Type="Number">0</Data></Cell><Cell><Data ss:Type="Number">0</Data></Cell><Cell><Data ss:Type="Number">0</Data></Cell><Cell><Data ss:Type="Number">0</Data></Cell><Cell><Data ss:Type="String">C</Data></Cell><Cell><Data ss:Type="String">C</Data></Cell><Cell><Data ss:Type="String">C</Data></Cell><Cell><Data ss:Type="String">C</Data></Cell><Cell><Data ss:Type="String">C</Data></Cell><Cell><Data ss:Type="String">C</Data></Cell><Cell><Data ss:Type="String">C</Data></Cell><Cell><Data ss:Type="String">C</Data></Cell><Cell><Data ss:Type="String">C</Data></Cell><Cell><Data ss:Type="String">C</Data></Cell><Cell><Data ss:Type="String">C</Data></Cell><Cell><Data ss:Type="String">C</Data></Cell><Cell><Data ss:Type="String">C</Data></Cell><Cell><Data ss:Type="String">L</Data></Cell><Cell><Data ss:Type="String">C</Data></Cell><Cell><Data ss:Type="String">C</Data></Cell><Cell><Data ss:Type="String">C</Data></Cell><Cell><Data ss:Type="String">C</Data></Cell><Cell><Data ss:Type="String">C</Data></Cell><Cell><Data ss:Type="String">C</Data></Cell><Cell><Data ss:Type="String">C</Data></Cell><Cell><Data ss:Type="String">C</Data></Cell><Cell><Data ss:Type="String">C</Data></Cell><Cell><Data ss:Type="String">C</Data></Cell><Cell><Data ss:Type="String">C</Data></Cell><Cell><Data ss:Type="Number">0</Data></Cell><Cell><Data ss:Type="Number">0</Data></Cell><Cell><Data ss:Type="Number">0</Data></Cell><Cell><Data ss:Type="Number">0</Data></Cell><Cell><Data ss:Type="Number">0</Data></Cell><Cell><Data ss:Type="Number">0</Data></Cell><Cell><Data ss:Type="Number">0</Data></Cell><Cell><Data ss:Type="Number">0</Data></Cell><Cell><Data ss:Type="Number">0</Data></Cell><Cell><Data ss:Type="Number">0</Data></Cell><Cell><Data ss:Type="Number">0</Data></Cell><Cell><Data ss:Type="Number">0</Data></Cell><Cell><Data ss:Type="Number">0</Data></Cell><Cell><Data ss:Type="Number">0</Data></Cell><Cell><Data ss:Type="Number">0</Data></Cell><Cell><Data ss:Type="String"></Data></Cell></Row><Row><Cell><Data ss:Type="Number">6</Data></Cell><Cell><Data ss:Type="String">Flushing the manifold</Data></Cell><Cell><Data ss:Type="Number">15</Data></Cell><Cell><Data ss:Type="Number">0</Data></Cell><Cell><Data ss:Type="Number">0</Data></Cell><Cell><Data ss:Type="Number">0</Data></Cell><Cell><Data ss:Type="Number">800</Data></Cell><Cell><Data ss:Type="Number">-100</Data></Cell><Cell><Data ss:Type="Number">0</Data></Cell><Cell><Data ss:Type="Number">0</Data></Cell><Cell><Data ss:Type="Number">0</Data></Cell><Cell><Data ss:Type="Number">0</Data></Cell><Cell><Data ss:Type="Number">1</Data></Cell><Cell><Data ss:Type="Number">0</Data></Cell><Cell><Data ss:Type="Number">0</Data></Cell><Cell><Data ss:Type="Number">0</Data></Cell><Cell><Data ss:Type="Number">0</Data></Cell><Cell><Data ss:Type="Number">1</Data></Cell><Cell><Data ss:Type="Number">0</Data></Cell><Cell><Data ss:Type="String">C</Data></Cell><Cell><Data ss:Type="String">C</Data></Cell><Cell><Data ss:Type="String">C</Data></Cell><Cell><Data ss:Type="String">C</Data></Cell><Cell><Data ss:Type="String">C</Data></Cell><Cell><Data ss:Type="String">C</Data></Cell><Cell><Data ss:Type="String">C</Data></Cell><Cell><Data ss:Type="String">C</Data></Cell><Cell><Data ss:Type="String">C</Data></Cell><Cell><Data ss:Type="String">C</Data></Cell><Cell><Data ss:Type="String">C</Data></Cell><Cell><Data ss:Type="String">C</Data></Cell><Cell><Data ss:Type="String">C</Data></Cell><Cell><Data ss:Type="String">C</Data></Cell><Cell><Data ss:Type="String">C</Data></Cell><Cell><Data ss:Type="String">C</Data></Cell><Cell><Data ss:Type="String">C</Data></Cell><Cell><Data ss:Type="String">C</Data></Cell><Cell><Data ss:Type="String">C</Data></Cell><Cell><Data ss:Type="String">C</Data></Cell><Cell><Data ss:Type="String">C</Data></Cell><Cell><Data ss:Type="String">C</Data></Cell><Cell><Data ss:Type="String">C</Data></Cell><Cell><Data ss:Type="String">C</Data></Cell><Cell><Data ss:Type="String">C</Data></Cell><Cell><Data ss:Type="Number">0</Data></Cell><Cell><Data ss:Type="Number">0</Data></Cell><Cell><Data ss:Type="Number">0</Data></Cell><Cell><Data ss:Type="Number">0</Data></Cell><Cell><Data ss:Type="Number">0</Data></Cell><Cell><Data ss:Type="Number">0</Data></Cell><Cell><Data ss:Type="Number">0</Data></Cell><Cell><Data ss:Type="Number">0</Data></Cell><Cell><Data ss:Type="Number">0</Data></Cell><Cell><Data ss:Type="Number">0</Data></Cell><Cell><Data ss:Type="Number">0</Data></Cell><Cell><Data ss:Type="Number">0</Data></Cell><Cell><Data ss:Type="Number">0</Data></Cell><Cell><Data ss:Type="Number">0</Data></Cell><Cell><Data ss:Type="Number">0</Data></Cell><Cell><Data ss:Type="String"></Data></Cell></Row><Row><Cell><Data ss:Type="Number">7</Data></Cell><Cell><Data ss:Type="String">MeCN vial pressurisation</Data></Cell><Cell><Data ss:Type="Number">5</Data></Cell><Cell><Data ss:Type="Number">0</Data></Cell><Cell><Data ss:Type="Number">0</Data></Cell><Cell><Data ss:Type="Number">0</Data></Cell><Cell><Data ss:Type="Number">800</Data></Cell><Cell><Data ss:Type="Number">-100</Data></Cell><Cell><Data ss:Type="Number">0</Data></Cell><Cell><Data ss:Type="Number">0</Data></Cell><Cell><Data ss:Type="Number">0</Data></Cell><Cell><Data ss:Type="Number">0</Data></Cell><Cell><Data ss:Type="Number">1</Data></Cell><Cell><Data ss:Type="Number">0</Data></Cell><Cell><Data ss:Type="Number">0</Data></Cell><Cell><Data ss:Type="Number">0</Data></Cell><Cell><Data ss:Type="Number">0</Data></Cell><Cell><Data ss:Type="Number">0</Data></Cell><Cell><Data ss:Type="Number">0</Data></Cell><Cell><Data ss:Type="String">C</Data></Cell><Cell><Data ss:Type="String">C</Data></Cell><Cell><Data ss:Type="String">C</Data></Cell><Cell><Data ss:Type="String">C</Data></Cell><Cell><Data ss:Type="String">C</Data></Cell><Cell><Data ss:Type="String">C</Data></Cell><Cell><Data ss:Type="String">C</Data></Cell><Cell><Data ss:Type="String">C</Data></Cell><Cell><Data ss:Type="String">C</Data></Cell><Cell><Data ss:Type="String">C</Data></Cell><Cell><Data ss:Type="String">C</Data></Cell><Cell><Data ss:Type="String">C</Data></Cell><Cell><Data ss:Type="String">L</Data></Cell><Cell><Data ss:Type="String">C</Data></Cell><Cell><Data ss:Type="String">C</Data></Cell><Cell><Data ss:Type="String">C</Data></Cell><Cell><Data ss:Type="String">C</Data></Cell><Cell><Data ss:Type="String">C</Data></Cell><Cell><Data ss:Type="String">C</Data></Cell><Cell><Data ss:Type="String">C</Data></Cell><Cell><Data ss:Type="String">C</Data></Cell><Cell><Data ss:Type="String">C</Data></Cell><Cell><Data ss:Type="String">C</Data></Cell><Cell><Data ss:Type="String">C</Data></Cell><Cell><Data ss:Type="String">C</Data></Cell><Cell><Data ss:Type="Number">0</Data></Cell><Cell><Data ss:Type="Number">0</Data></Cell><Cell><Data ss:Type="Number">0</Data></Cell><Cell><Data ss:Type="Number">0</Data></Cell><Cell><Data ss:Type="Number">0</Data></Cell><Cell><Data ss:Type="Number">0</Data></Cell><Cell><Data ss:Type="Number">0</Data></Cell><Cell><Data ss:Type="Number">0</Data></Cell><Cell><Data ss:Type="Number">0</Data></Cell><Cell><Data ss:Type="Number">0</Data></Cell><Cell><Data ss:Type="Number">0</Data></Cell><Cell><Data ss:Type="Number">0</Data></Cell><Cell><Data ss:Type="Number">0</Data></Cell><Cell><Data ss:Type="Number">0</Data></Cell><Cell><Data ss:Type="Number">0</Data></Cell><Cell><Data ss:Type="String"></Data></Cell></Row><Row><Cell><Data ss:Type="Number">8</Data></Cell><Cell><Data ss:Type="String">Flushing the manifold</Data></Cell><Cell><Data ss:Type="Number">15</Data></Cell><Cell><Data ss:Type="Number">0</Data></Cell><Cell><Data ss:Type="Number">0</Data></Cell><Cell><Data ss:Type="Number">0</Data></Cell><Cell><Data ss:Type="Number">800</Data></Cell><Cell><Data ss:Type="Number">-100</Data></Cell><Cell><Data ss:Type="Number">0</Data></Cell><Cell><Data ss:Type="Number">0</Data></Cell><Cell><Data ss:Type="Number">0</Data></Cell><Cell><Data ss:Type="Number">0</Data></Cell><Cell><Data ss:Type="Number">1</Data></Cell><Cell><Data ss:Type="Number">0</Data></Cell><Cell><Data ss:Type="Number">0</Data></Cell><Cell><Data ss:Type="Number">0</Data></Cell><Cell><Data ss:Type="Number">0</Data></Cell><Cell><Data ss:Type="Number">1</Data></Cell><Cell><Data ss:Type="Number">0</Data></Cell><Cell><Data ss:Type="String">C</Data></Cell><Cell><Data ss:Type="String">C</Data></Cell><Cell><Data ss:Type="String">C</Data></Cell><Cell><Data ss:Type="String">C</Data></Cell><Cell><Data ss:Type="String">C</Data></Cell><Cell><Data ss:Type="String">C</Data></Cell><Cell><Data ss:Type="String">C</Data></Cell><Cell><Data ss:Type="String">C</Data></Cell><Cell><Data ss:Type="String">C</Data></Cell><Cell><Data ss:Type="String">C</Data></Cell><Cell><Data ss:Type="String">C</Data></Cell><Cell><Data ss:Type="String">C</Data></Cell><Cell><Data ss:Type="String">C</Data></Cell><Cell><Data ss:Type="String">C</Data></Cell><Cell><Data ss:Type="String">C</Data></Cell><Cell><Data ss:Type="String">C</Data></Cell><Cell><Data ss:Type="String">C</Data></Cell><Cell><Data ss:Type="String">C</Data></Cell><Cell><Data ss:Type="String">C</Data></Cell><Cell><Data ss:Type="String">C</Data></Cell><Cell><Data ss:Type="String">C</Data></Cell><Cell><Data ss:Type="String">C</Data></Cell><Cell><Data ss:Type="String">C</Data></Cell><Cell><Data ss:Type="String">C</Data></Cell><Cell><Data ss:Type="String">C</Data></Cell><Cell><Data ss:Type="Number">0</Data></Cell><Cell><Data ss:Type="Number">0</Data></Cell><Cell><Data ss:Type="Number">0</Data></Cell><Cell><Data ss:Type="Number">0</Data></Cell><Cell><Data ss:Type="Number">0</Data></Cell><Cell><Data ss:Type="Number">0</Data></Cell><Cell><Data ss:Type="Number">0</Data></Cell><Cell><Data ss:Type="Number">0</Data></Cell><Cell><Data ss:Type="Number">0</Data></Cell><Cell><Data ss:Type="Number">0</Data></Cell><Cell><Data ss:Type="Number">0</Data></Cell><Cell><Data ss:Type="Number">0</Data></Cell><Cell><Data ss:Type="Number">0</Data></Cell><Cell><Data ss:Type="Number">0</Data></Cell><Cell><Data ss:Type="Number">0</Data></Cell><Cell><Data ss:Type="String"></Data></Cell></Row><Row><Cell><Data ss:Type="Number">9</Data></Cell><Cell><Data ss:Type="String">Precursor vial pressurisation</Data></Cell><Cell><Data ss:Type="Number">5</Data></Cell><Cell><Data ss:Type="Number">0</Data></Cell><Cell><Data ss:Type="Number">0</Data></Cell><Cell><Data ss:Type="Number">0</Data></Cell><Cell><Data ss:Type="Number">800</Data></Cell><Cell><Data ss:Type="Number">-100</Data></Cell><Cell><Data ss:Type="Number">0</Data></Cell><Cell><Data ss:Type="Number">0</Data></Cell><Cell><Data ss:Type="Number">0</Data></Cell><Cell><Data ss:Type="Number">0</Data></Cell><Cell><Data ss:Type="Number">1</Data></Cell><Cell><Data ss:Type="Number">0</Data></Cell><Cell><Data ss:Type="Number">0</Data></Cell><Cell><Data ss:Type="Number">0</Data></Cell><Cell><Data ss:Type="Number">0</Data></Cell><Cell><Data ss:Type="Number">0</Data></Cell><Cell><Data ss:Type="Number">0</Data></Cell><Cell><Data ss:Type="String">C</Data></Cell><Cell><Data ss:Type="String">C</Data></Cell><Cell><Data ss:Type="String">C</Data></Cell><Cell><Data ss:Type="String">C</Data></Cell><Cell><Data ss:Type="String">C</Data></Cell><Cell><Data ss:Type="String">C</Data></Cell><Cell><Data ss:Type="String">C</Data></Cell><Cell><Data ss:Type="String">C</Data></Cell><Cell><Data ss:Type="String">C</Data></Cell><Cell><Data ss:Type="String">C</Data></Cell><Cell><Data ss:Type="String">C</Data></Cell><Cell><Data ss:Type="String">L</Data></Cell><Cell><Data ss:Type="String">C</Data></Cell><Cell><Data ss:Type="String">C</Data></Cell><Cell><Data ss:Type="String">C</Data></Cell><Cell><Data ss:Type="String">C</Data></Cell><Cell><Data ss:Type="String">C</Data></Cell><Cell><Data ss:Type="String">C</Data></Cell><Cell><Data ss:Type="String">C</Data></Cell><Cell><Data ss:Type="String">C</Data></Cell><Cell><Data ss:Type="String">C</Data></Cell><Cell><Data ss:Type="String">C</Data></Cell><Cell><Data ss:Type="String">C</Data></Cell><Cell><Data ss:Type="String">C</Data></Cell><Cell><Data ss:Type="String">C</Data></Cell><Cell><Data ss:Type="Number">0</Data></Cell><Cell><Data ss:Type="Number">0</Data></Cell><Cell><Data ss:Type="Number">0</Data></Cell><Cell><Data ss:Type="Number">0</Data></Cell><Cell><Data ss:Type="Number">0</Data></Cell><Cell><Data ss:Type="Number">0</Data></Cell><Cell><Data ss:Type="Number">0</Data></Cell><Cell><Data ss:Type="Number">0</Data></Cell><Cell><Data ss:Type="Number">0</Data></Cell><Cell><Data ss:Type="Number">0</Data></Cell><Cell><Data ss:Type="Number">0</Data></Cell><Cell><Data ss:Type="Number">0</Data></Cell><Cell><Data ss:Type="Number">0</Data></Cell><Cell><Data ss:Type="Number">0</Data></Cell><Cell><Data ss:Type="Number">0</Data></Cell><Cell><Data ss:Type="String"></Data></Cell></Row><Row><Cell><Data ss:Type="Number">10</Data></Cell><Cell><Data ss:Type="String">Flushing the manifold</Data></Cell><Cell><Data ss:Type="Number">15</Data></Cell><Cell><Data ss:Type="Number">0</Data></Cell><Cell><Data ss:Type="Number">0</Data></Cell><Cell><Data ss:Type="Number">0</Data></Cell><Cell><Data ss:Type="Number">800</Data></Cell><Cell><Data ss:Type="Number">-100</Data></Cell><Cell><Data ss:Type="Number">0</Data></Cell><Cell><Data ss:Type="Number">0</Data></Cell><Cell><Data ss:Type="Number">0</Data></Cell><Cell><Data ss:Type="Number">0</Data></Cell><Cell><Data ss:Type="Number">1</Data></Cell><Cell><Data ss:Type="Number">0</Data></Cell><Cell><Data ss:Type="Number">0</Data></Cell><Cell><Data ss:Type="Number">0</Data></Cell><Cell><Data ss:Type="Number">0</Data></Cell><Cell><Data ss:Type="Number">1</Data></Cell><Cell><Data ss:Type="Number">0</Data></Cell><Cell><Data ss:Type="String">C</Data></Cell><Cell><Data ss:Type="String">C</Data></Cell><Cell><Data ss:Type="String">C</Data></Cell><Cell><Data ss:Type="String">C</Data></Cell><Cell><Data ss:Type="String">C</Data></Cell><Cell><Data ss:Type="String">C</Data></Cell><Cell><Data ss:Type="String">C</Data></Cell><Cell><Data ss:Type="String">C</Data></Cell><Cell><Data ss:Type="String">C</Data></Cell><Cell><Data ss:Type="String">C</Data></Cell><Cell><Data ss:Type="String">C</Data></Cell><Cell><Data ss:Type="String">C</Data></Cell><Cell><Data ss:Type="String">C</Data></Cell><Cell><Data ss:Type="String">C</Data></Cell><Cell><Data ss:Type="String">C</Data></Cell><Cell><Data ss:Type="String">C</Data></Cell><Cell><Data ss:Type="String">C</Data></Cell><Cell><Data ss:Type="String">C</Data></Cell><Cell><Data ss:Type="String">C</Data></Cell><Cell><Data ss:Type="String">C</Data></Cell><Cell><Data ss:Type="String">C</Data></Cell><Cell><Data ss:Type="String">C</Data></Cell><Cell><Data ss:Type="String">C</Data></Cell><Cell><Data ss:Type="String">C</Data></Cell><Cell><Data ss:Type="String">C</Data></Cell><Cell><Data ss:Type="Number">0</Data></Cell><Cell><Data ss:Type="Number">0</Data></Cell><Cell><Data ss:Type="Number">0</Data></Cell><Cell><Data ss:Type="Number">0</Data></Cell><Cell><Data ss:Type="Number">0</Data></Cell><Cell><Data ss:Type="Number">0</Data></Cell><Cell><Data ss:Type="Number">0</Data></Cell><Cell><Data ss:Type="Number">0</Data></Cell><Cell><Data ss:Type="Number">0</Data></Cell><Cell><Data ss:Type="Number">0</Data></Cell><Cell><Data ss:Type="Number">0</Data></Cell><Cell><Data ss:Type="Number">0</Data></Cell><Cell><Data ss:Type="Number">0</Data></Cell><Cell><Data ss:Type="Number">0</Data></Cell><Cell><Data ss:Type="Number">0</Data></Cell><Cell><Data ss:Type="String"></Data></Cell></Row><Row><Cell><Data ss:Type="Number">11</Data></Cell><Cell><Data ss:Type="String">K222t vial pressurisation</Data></Cell><Cell><Data ss:Type="Number">5</Data></Cell><Cell><Data ss:Type="Number">0</Data></Cell><Cell><Data ss:Type="Number">0</Data></Cell><Cell><Data ss:Type="Number">0</Data></Cell><Cell><Data ss:Type="Number">800</Data></Cell><Cell><Data ss:Type="Number">-100</Data></Cell><Cell><Data ss:Type="Number">0</Data></Cell><Cell><Data ss:Type="Number">0</Data></Cell><Cell><Data ss:Type="Number">0</Data></Cell><Cell><Data ss:Type="Number">0</Data></Cell><Cell><Data ss:Type="Number">1</Data></Cell><Cell><Data ss:Type="Number">0</Data></Cell><Cell><Data ss:Type="Number">0</Data></Cell><Cell><Data ss:Type="Number">0</Data></Cell><Cell><Data ss:Type="Number">0</Data></Cell><Cell><Data ss:Type="Number">0</Data></Cell><Cell><Data ss:Type="Number">0</Data></Cell><Cell><Data ss:Type="String">C</Data></Cell><Cell><Data ss:Type="String">L</Data></Cell><Cell><Data ss:Type="String">C</Data></Cell><Cell><Data ss:Type="String">C</Data></Cell><Cell><Data ss:Type="String">C</Data></Cell><Cell><Data ss:Type="String">C</Data></Cell><Cell><Data ss:Type="String">C</Data></Cell><Cell><Data ss:Type="String">C</Data></Cell><Cell><Data ss:Type="String">C</Data></Cell><Cell><Data ss:Type="String">C</Data></Cell><Cell><Data ss:Type="String">C</Data></Cell><Cell><Data ss:Type="String">C</Data></Cell><Cell><Data ss:Type="String">C</Data></Cell><Cell><Data ss:Type="String">C</Data></Cell><Cell><Data ss:Type="String">C</Data></Cell><Cell><Data ss:Type="String">C</Data></Cell><Cell><Data ss:Type="String">C</Data></Cell><Cell><Data ss:Type="String">C</Data></Cell><Cell><Data ss:Type="String">C</Data></Cell><Cell><Data ss:Type="String">C</Data></Cell><Cell><Data ss:Type="String">C</Data></Cell><Cell><Data ss:Type="String">C</Data></Cell><Cell><Data ss:Type="String">C</Data></Cell><Cell><Data ss:Type="String">C</Data></Cell><Cell><Data ss:Type="String">C</Data></Cell><Cell><Data ss:Type="Number">0</Data></Cell><Cell><Data ss:Type="Number">0</Data></Cell><Cell><Data ss:Type="Number">0</Data></Cell><Cell><Data ss:Type="Number">0</Data></Cell><Cell><Data ss:Type="Number">0</Data></Cell><Cell><Data ss:Type="Number">0</Data></Cell><Cell><Data ss:Type="Number">0</Data></Cell><Cell><Data ss:Type="Number">0</Data></Cell><Cell><Data ss:Type="Number">0</Data></Cell><Cell><Data ss:Type="Number">0</Data></Cell><Cell><Data ss:Type="Number">0</Data></Cell><Cell><Data ss:Type="Number">0</Data></Cell><Cell><Data ss:Type="Number">0</Data></Cell><Cell><Data ss:Type="Number">0</Data></Cell><Cell><Data ss:Type="Number">0</Data></Cell><Cell><Data ss:Type="String"></Data></Cell></Row><Row><Cell><Data ss:Type="Number">12</Data></Cell><Cell><Data ss:Type="String">Flushing the manifold</Data></Cell><Cell><Data ss:Type="Number">15</Data></Cell><Cell><Data ss:Type="Number">0</Data></Cell><Cell><Data ss:Type="Number">0</Data></Cell><Cell><Data ss:Type="Number">0</Data></Cell><Cell><Data ss:Type="Number">800</Data></Cell><Cell><Data ss:Type="Number">-100</Data></Cell><Cell><Data ss:Type="Number">0</Data></Cell><Cell><Data ss:Type="Number">0</Data></Cell><Cell><Data ss:Type="Number">0</Data></Cell><Cell><Data ss:Type="Number">0</Data></Cell><Cell><Data ss:Type="Number">1</Data></Cell><Cell><Data ss:Type="Number">0</Data></Cell><Cell><Data ss:Type="Number">0</Data></Cell><Cell><Data ss:Type="Number">0</Data></Cell><Cell><Data ss:Type="Number">0</Data></Cell><Cell><Data ss:Type="Number">1</Data></Cell><Cell><Data ss:Type="Number">0</Data></Cell><Cell><Data ss:Type="String">C</Data></Cell><Cell><Data ss:Type="String">C</Data></Cell><Cell><Data ss:Type="String">C</Data></Cell><Cell><Data ss:Type="String">C</Data></Cell><Cell><Data ss:Type="String">C</Data></Cell><Cell><Data ss:Type="String">C</Data></Cell><Cell><Data ss:Type="String">C</Data></Cell><Cell><Data ss:Type="String">C</Data></Cell><Cell><Data ss:Type="String">C</Data></Cell><Cell><Data ss:Type="String">C</Data></Cell><Cell><Data ss:Type="String">C</Data></Cell><Cell><Data ss:Type="String">C</Data></Cell><Cell><Data ss:Type="String">C</Data></Cell><Cell><Data ss:Type="String">C</Data></Cell><Cell><Data ss:Type="String">C</Data></Cell><Cell><Data ss:Type="String">C</Data></Cell><Cell><Data ss:Type="String">C</Data></Cell><Cell><Data ss:Type="String">C</Data></Cell><Cell><Data ss:Type="String">C</Data></Cell><Cell><Data ss:Type="String">C</Data></Cell><Cell><Data ss:Type="String">C</Data></Cell><Cell><Data ss:Type="String">C</Data></Cell><Cell><Data ss:Type="String">C</Data></Cell><Cell><Data ss:Type="String">C</Data></Cell><Cell><Data ss:Type="String">C</Data></Cell><Cell><Data ss:Type="Number">0</Data></Cell><Cell><Data ss:Type="Number">0</Data></Cell><Cell><Data ss:Type="Number">0</Data></Cell><Cell><Data ss:Type="Number">0</Data></Cell><Cell><Data ss:Type="Number">0</Data></Cell><Cell><Data ss:Type="Number">0</Data></Cell><Cell><Data ss:Type="Number">0</Data></Cell><Cell><Data ss:Type="Number">0</Data></Cell><Cell><Data ss:Type="Number">0</Data></Cell><Cell><Data ss:Type="Number">0</Data></Cell><Cell><Data ss:Type="Number">0</Data></Cell><Cell><Data ss:Type="Number">0</Data></Cell><Cell><Data ss:Type="Number">0</Data></Cell><Cell><Data ss:Type="Number">0</Data></Cell><Cell><Data ss:Type="Number">0</Data></Cell><Cell><Data ss:Type="String"></Data></Cell></Row><Row><Cell><Data ss:Type="Number">13</Data></Cell><Cell><Data ss:Type="String">Water bag prime</Data></Cell><Cell><Data ss:Type="Number">1</Data></Cell><Cell><Data ss:Type="Number">0</Data></Cell><Cell><Data ss:Type="Number">0</Data></Cell><Cell><Data ss:Type="Number">0</Data></Cell><Cell><Data ss:Type="Number">800</Data></Cell><Cell><Data ss:Type="Number">-100</Data></Cell><Cell><Data ss:Type="Number">0</Data></Cell><Cell><Data ss:Type="Number">0</Data></Cell><Cell><Data ss:Type="Number">0</Data></Cell><Cell><Data ss:Type="Number">0</Data></Cell><Cell><Data ss:Type="Number">1</Data></Cell><Cell><Data ss:Type="Number">0</Data></Cell><Cell><Data ss:Type="Number">0</Data></Cell><Cell><Data ss:Type="Number">0</Data></Cell><Cell><Data ss:Type="Number">0</Data></Cell><Cell><Data ss:Type="Number">1</Data></Cell><Cell><Data ss:Type="Number">0</Data></Cell><Cell><Data ss:Type="String">C</Data></Cell><Cell><Data ss:Type="String">C</Data></Cell><Cell><Data ss:Type="String">C</Data></Cell><Cell><Data ss:Type="String">C</Data></Cell><Cell><Data ss:Type="String">C</Data></Cell><Cell><Data ss:Type="String">C</Data></Cell><Cell><Data ss:Type="String">C</Data></Cell><Cell><Data ss:Type="String">C</Data></Cell><Cell><Data ss:Type="String">C</Data></Cell><Cell><Data ss:Type="String">C</Data></Cell><Cell><Data ss:Type="String">C</Data></Cell><Cell><Data ss:Type="String">C</Data></Cell><Cell><Data ss:Type="String">C</Data></Cell><Cell><Data ss:Type="String">C</Data></Cell><Cell><Data ss:Type="String">R</Data></Cell><Cell><Data ss:Type="String">C</Data></Cell><Cell><Data ss:Type="String">C</Data></Cell><Cell><Data ss:Type="String">C</Data></Cell><Cell><Data ss:Type="String">C</Data></Cell><Cell><Data ss:Type="String">C</Data></Cell><Cell><Data ss:Type="String">C</Data></Cell><Cell><Data ss:Type="String">C</Data></Cell><Cell><Data ss:Type="String">C</Data></Cell><Cell><Data ss:Type="String">L</Data></Cell><Cell><Data ss:Type="String">C</Data></Cell><Cell><Data ss:Type="Number">0</Data></Cell><Cell><Data ss:Type="Number">0</Data></Cell><Cell><Data ss:Type="Number">0</Data></Cell><Cell><Data ss:Type="Number">0</Data></Cell><Cell><Data ss:Type="Number">0</Data></Cell><Cell><Data ss:Type="Number">0</Data></Cell><Cell><Data ss:Type="Number">0</Data></Cell><Cell><Data ss:Type="Number">0</Data></Cell><Cell><Data ss:Type="Number">0</Data></Cell><Cell><Data ss:Type="Number">0</Data></Cell><Cell><Data ss:Type="Number">0</Data></Cell><Cell><Data ss:Type="Number">0</Data></Cell><Cell><Data ss:Type="Number">0</Data></Cell><Cell><Data ss:Type="Number">0</Data></Cell><Cell><Data ss:Type="Number">0</Data></Cell><Cell><Data ss:Type="String"></Data></Cell></Row><Row><Cell><Data ss:Type="Number">14</Data></Cell><Cell><Data ss:Type="String">Water bag prime</Data></Cell><Cell><Data ss:Type="Number">1</Data></Cell><Cell><Data ss:Type="Number">0</Data></Cell><Cell><Data ss:Type="Number">0</Data></Cell><Cell><Data ss:Type="Number">400</Data></Cell><Cell><Data ss:Type="Number">800</Data></Cell><Cell><Data ss:Type="Number">-100</Data></Cell><Cell><Data ss:Type="Number">0</Data></Cell><Cell><Data ss:Type="Number">0</Data></Cell><Cell><Data ss:Type="Number">0</Data></Cell><Cell><Data ss:Type="Number">0</Data></Cell><Cell><Data ss:Type="Number">1</Data></Cell><Cell><Data ss:Type="Number">0</Data></Cell><Cell><Data ss:Type="Number">0</Data></Cell><Cell><Data ss:Type="Number">0</Data></Cell><Cell><Data ss:Type="Number">0</Data></Cell><Cell><Data ss:Type="Number">1</Data></Cell><Cell><Data ss:Type="Number">0</Data></Cell><Cell><Data ss:Type="String">C</Data></Cell><Cell><Data ss:Type="String">C</Data></Cell><Cell><Data ss:Type="String">C</Data></Cell><Cell><Data ss:Type="String">C</Data></Cell><Cell><Data ss:Type="String">C</Data></Cell><Cell><Data ss:Type="String">C</Data></Cell><Cell><Data ss:Type="String">C</Data></Cell><Cell><Data ss:Type="String">C</Data></Cell><Cell><Data ss:Type="String">C</Data></Cell><Cell><Data ss:Type="String">C</Data></Cell><Cell><Data ss:Type="String">C</Data></Cell><Cell><Data ss:Type="String">C</Data></Cell><Cell><Data ss:Type="String">C</Data></Cell><Cell><Data ss:Type="String">C</Data></Cell><Cell><Data ss:Type="String">R</Data></Cell><Cell><Data ss:Type="String">C</Data></Cell><Cell><Data ss:Type="String">C</Data></Cell><Cell><Data ss:Type="String">C</Data></Cell><Cell><Data ss:Type="String">C</Data></Cell><Cell><Data ss:Type="String">C</Data></Cell><Cell><Data ss:Type="String">C</Data></Cell><Cell><Data ss:Type="String">C</Data></Cell><Cell><Data ss:Type="String">C</Data></Cell><Cell><Data ss:Type="String">L</Data></Cell><Cell><Data ss:Type="String">C</Data></Cell><Cell><Data ss:Type="Number">0</Data></Cell><Cell><Data ss:Type="Number">0</Data></Cell><Cell><Data ss:Type="Number">0</Data></Cell><Cell><Data ss:Type="Number">0</Data></Cell><Cell><Data ss:Type="Number">0</Data></Cell><Cell><Data ss:Type="Number">0</Data></Cell><Cell><Data ss:Type="Number">0</Data></Cell><Cell><Data ss:Type="Number">0</Data></Cell><Cell><Data ss:Type="Number">0</Data></Cell><Cell><Data ss:Type="Number">0</Data></Cell><Cell><Data ss:Type="Number">0</Data></Cell><Cell><Data ss:Type="Number">0</Data></Cell><Cell><Data ss:Type="Number">0</Data></Cell><Cell><Data ss:Type="Number">0</Data></Cell><Cell><Data ss:Type="Number">0</Data></Cell><Cell><Data ss:Type="String"></Data></Cell></Row><Row><Cell><Data ss:Type="Number">15</Data></Cell><Cell><Data ss:Type="String">Water bag prime</Data></Cell><Cell><Data ss:Type="Number">3</Data></Cell><Cell><Data ss:Type="Number">0</Data></Cell><Cell><Data ss:Type="Number">0</Data></Cell><Cell><Data ss:Type="Number">400</Data></Cell><Cell><Data ss:Type="Number">800</Data></Cell><Cell><Data ss:Type="Number">-100</Data></Cell><Cell><Data ss:Type="Number">0</Data></Cell><Cell><Data ss:Type="Number">0</Data></Cell><Cell><Data ss:Type="Number">0</Data></Cell><Cell><Data ss:Type="Number">0</Data></Cell><Cell><Data ss:Type="Number">1</Data></Cell><Cell><Data ss:Type="Number">0</Data></Cell><Cell><Data ss:Type="Number">0</Data></Cell><Cell><Data ss:Type="Number">0</Data></Cell><Cell><Data ss:Type="Number">0</Data></Cell><Cell><Data ss:Type="Number">1</Data></Cell><Cell><Data ss:Type="Number">0</Data></Cell><Cell><Data ss:Type="String">C</Data></Cell><Cell><Data ss:Type="String">C</Data></Cell><Cell><Data ss:Type="String">C</Data></Cell><Cell><Data ss:Type="String">C</Data></Cell><Cell><Data ss:Type="String">C</Data></Cell><Cell><Data ss:Type="String">C</Data></Cell><Cell><Data ss:Type="String">C</Data></Cell><Cell><Data ss:Type="String">C</Data></Cell><Cell><Data ss:Type="String">C</Data></Cell><Cell><Data ss:Type="String">C</Data></Cell><Cell><Data ss:Type="String">C</Data></Cell><Cell><Data ss:Type="String">C</Data></Cell><Cell><Data ss:Type="String">C</Data></Cell><Cell><Data ss:Type="String">C</Data></Cell><Cell><Data ss:Type="String">R</Data></Cell><Cell><Data ss:Type="String">C</Data></Cell><Cell><Data ss:Type="String">C</Data></Cell><Cell><Data ss:Type="String">C</Data></Cell><Cell><Data ss:Type="String">C</Data></Cell><Cell><Data ss:Type="String">C</Data></Cell><Cell><Data ss:Type="String">C</Data></Cell><Cell><Data ss:Type="String">C</Data></Cell><Cell><Data ss:Type="String">C</Data></Cell><Cell><Data ss:Type="String">R</Data></Cell><Cell><Data ss:Type="String">C</Data></Cell><Cell><Data ss:Type="Number">0</Data></Cell><Cell><Data ss:Type="Number">0</Data></Cell><Cell><Data ss:Type="Number">0</Data></Cell><Cell><Data ss:Type="Number">0</Data></Cell><Cell><Data ss:Type="Number">0</Data></Cell><Cell><Data ss:Type="Number">0</Data></Cell><Cell><Data ss:Type="Number">0</Data></Cell><Cell><Data ss:Type="Number">0</Data></Cell><Cell><Data ss:Type="Number">0</Data></Cell><Cell><Data ss:Type="Number">0</Data></Cell><Cell><Data ss:Type="Number">0</Data></Cell><Cell><Data ss:Type="Number">0</Data></Cell><Cell><Data ss:Type="Number">0</Data></Cell><Cell><Data ss:Type="Number">0</Data></Cell><Cell><Data ss:Type="Number">0</Data></Cell><Cell><Data ss:Type="String"></Data></Cell></Row><Row><Cell><Data ss:Type="Number">16</Data></Cell><Cell><Data ss:Type="String">Water bag prime</Data></Cell><Cell><Data ss:Type="Number">5</Data></Cell><Cell><Data ss:Type="Number">0</Data></Cell><Cell><Data ss:Type="Number">0</Data></Cell><Cell><Data ss:Type="Number">0</Data></Cell><Cell><Data ss:Type="Number">800</Data></Cell><Cell><Data ss:Type="Number">-100</Data></Cell><Cell><Data ss:Type="Number">0</Data></Cell><Cell><Data ss:Type="Number">0</Data></Cell><Cell><Data ss:Type="Number">0</Data></Cell><Cell><Data ss:Type="Number">0</Data></Cell><Cell><Data ss:Type="Number">1</Data></Cell><Cell><Data ss:Type="Number">0</Data></Cell><Cell><Data ss:Type="Number">0</Data></Cell><Cell><Data ss:Type="Number">0</Data></Cell><Cell><Data ss:Type="Number">0</Data></Cell><Cell><Data ss:Type="Number">1</Data></Cell><Cell><Data ss:Type="Number">0</Data></Cell><Cell><Data ss:Type="String">C</Data></Cell><Cell><Data ss:Type="String">C</Data></Cell><Cell><Data ss:Type="String">C</Data></Cell><Cell><Data ss:Type="String">C</Data></Cell><Cell><Data ss:Type="String">C</Data></Cell><Cell><Data ss:Type="String">C</Data></Cell><Cell><Data ss:Type="String">C</Data></Cell><Cell><Data ss:Type="String">C</Data></Cell><Cell><Data ss:Type="String">C</Data></Cell><Cell><Data ss:Type="String">C</Data></Cell><Cell><Data ss:Type="String">C</Data></Cell><Cell><Data ss:Type="String">C</Data></Cell><Cell><Data ss:Type="String">C</Data></Cell><Cell><Data ss:Type="String">C</Data></Cell><Cell><Data ss:Type="String">R</Data></Cell><Cell><Data ss:Type="String">C</Data></Cell><Cell><Data ss:Type="String">C</Data></Cell><Cell><Data ss:Type="String">C</Data></Cell><Cell><Data ss:Type="String">C</Data></Cell><Cell><Data ss:Type="String">C</Data></Cell><Cell><Data ss:Type="String">C</Data></Cell><Cell><Data ss:Type="String">C</Data></Cell><Cell><Data ss:Type="String">C</Data></Cell><Cell><Data ss:Type="String">R</Data></Cell><Cell><Data ss:Type="String">C</Data></Cell><Cell><Data ss:Type="Number">0</Data></Cell><Cell><Data ss:Type="Number">0</Data></Cell><Cell><Data ss:Type="Number">0</Data></Cell><Cell><Data ss:Type="Number">0</Data></Cell><Cell><Data ss:Type="Number">0</Data></Cell><Cell><Data ss:Type="Number">0</Data></Cell><Cell><Data ss:Type="Number">0</Data></Cell><Cell><Data ss:Type="Number">0</Data></Cell><Cell><Data ss:Type="Number">0</Data></Cell><Cell><Data ss:Type="Number">0</Data></Cell><Cell><Data ss:Type="Number">0</Data></Cell><Cell><Data ss:Type="Number">0</Data></Cell><Cell><Data ss:Type="Number">0</Data></Cell><Cell><Data ss:Type="Number">0</Data></Cell><Cell><Data ss:Type="Number">0</Data></Cell><Cell><Data ss:Type="String"></Data></Cell></Row><Row><Cell><Data ss:Type="Number">17</Data></Cell><Cell><Data ss:Type="String">Water bag prime</Data></Cell><Cell><Data ss:Type="Number">3</Data></Cell><Cell><Data ss:Type="Number">0</Data></Cell><Cell><Data ss:Type="Number">0</Data></Cell><Cell><Data ss:Type="Number">0</Data></Cell><Cell><Data ss:Type="Number">800</Data></Cell><Cell><Data ss:Type="Number">-100</Data></Cell><Cell><Data ss:Type="Number">0</Data></Cell><Cell><Data ss:Type="Number">0</Data></Cell><Cell><Data ss:Type="Number">0</Data></Cell><Cell><Data ss:Type="Number">0</Data></Cell><Cell><Data ss:Type="Number">1</Data></Cell><Cell><Data ss:Type="Number">0</Data></Cell><Cell><Data ss:Type="Number">0</Data></Cell><Cell><Data ss:Type="Number">0</Data></Cell><Cell><Data ss:Type="Number">0</Data></Cell><Cell><Data ss:Type="Number">1</Data></Cell><Cell><Data ss:Type="Number">0</Data></Cell><Cell><Data ss:Type="String">C</Data></Cell><Cell><Data ss:Type="String">C</Data></Cell><Cell><Data ss:Type="String">C</Data></Cell><Cell><Data ss:Type="String">C</Data></Cell><Cell><Data ss:Type="String">C</Data></Cell><Cell><Data ss:Type="String">C</Data></Cell><Cell><Data ss:Type="String">C</Data></Cell><Cell><Data ss:Type="String">C</Data></Cell><Cell><Data ss:Type="String">C</Data></Cell><Cell><Data ss:Type="String">C</Data></Cell><Cell><Data ss:Type="String">C</Data></Cell><Cell><Data ss:Type="String">C</Data></Cell><Cell><Data ss:Type="String">C</Data></Cell><Cell><Data ss:Type="String">C</Data></Cell><Cell><Data ss:Type="String">R</Data></Cell><Cell><Data ss:Type="String">C</Data></Cell><Cell><Data ss:Type="String">C</Data></Cell><Cell><Data ss:Type="String">C</Data></Cell><Cell><Data ss:Type="String">C</Data></Cell><Cell><Data ss:Type="String">C</Data></Cell><Cell><Data ss:Type="String">C</Data></Cell><Cell><Data ss:Type="String">C</Data></Cell><Cell><Data ss:Type="String">C</Data></Cell><Cell><Data ss:Type="String">L</Data></Cell><Cell><Data ss:Type="String">C</Data></Cell><Cell><Data ss:Type="Number">0</Data></Cell><Cell><Data ss:Type="Number">0</Data></Cell><Cell><Data ss:Type="Number">0</Data></Cell><Cell><Data ss:Type="Number">0</Data></Cell><Cell><Data ss:Type="Number">0</Data></Cell><Cell><Data ss:Type="Number">0</Data></Cell><Cell><Data ss:Type="Number">0</Data></Cell><Cell><Data ss:Type="Number">0</Data></Cell><Cell><Data ss:Type="Number">0</Data></Cell><Cell><Data ss:Type="Number">0</Data></Cell><Cell><Data ss:Type="Number">0</Data></Cell><Cell><Data ss:Type="Number">0</Data></Cell><Cell><Data ss:Type="Number">0</Data></Cell><Cell><Data ss:Type="Number">0</Data></Cell><Cell><Data ss:Type="Number">0</Data></Cell><Cell><Data ss:Type="String"></Data></Cell></Row><Row><Cell><Data ss:Type="Number">18</Data></Cell><Cell><Data ss:Type="String">Water bag prime</Data></Cell><Cell><Data ss:Type="Number">1</Data></Cell><Cell><Data ss:Type="Number">0</Data></Cell><Cell><Data ss:Type="Number">0</Data></Cell><Cell><Data ss:Type="Number">570</Data></Cell><Cell><Data ss:Type="Number">800</Data></Cell><Cell><Data ss:Type="Number">-100</Data></Cell><Cell><Data ss:Type="Number">0</Data></Cell><Cell><Data ss:Type="Number">0</Data></Cell><Cell><Data ss:Type="Number">0</Data></Cell><Cell><Data ss:Type="Number">0</Data></Cell><Cell><Data ss:Type="Number">1</Data></Cell><Cell><Data ss:Type="Number">0</Data></Cell><Cell><Data ss:Type="Number">0</Data></Cell><Cell><Data ss:Type="Number">0</Data></Cell><Cell><Data ss:Type="Number">0</Data></Cell><Cell><Data ss:Type="Number">1</Data></Cell><Cell><Data ss:Type="Number">0</Data></Cell><Cell><Data ss:Type="String">C</Data></Cell><Cell><Data ss:Type="String">C</Data></Cell><Cell><Data ss:Type="String">C</Data></Cell><Cell><Data ss:Type="String">C</Data></Cell><Cell><Data ss:Type="String">C</Data></Cell><Cell><Data ss:Type="String">C</Data></Cell><Cell><Data ss:Type="String">C</Data></Cell><Cell><Data ss:Type="String">C</Data></Cell><Cell><Data ss:Type="String">C</Data></Cell><Cell><Data ss:Type="String">C</Data></Cell><Cell><Data ss:Type="String">C</Data></Cell><Cell><Data ss:Type="String">C</Data></Cell><Cell><Data ss:Type="String">C</Data></Cell><Cell><Data ss:Type="String">C</Data></Cell><Cell><Data ss:Type="String">R</Data></Cell><Cell><Data ss:Type="String">C</Data></Cell><Cell><Data ss:Type="String">C</Data></Cell><Cell><Data ss:Type="String">C</Data></Cell><Cell><Data ss:Type="String">C</Data></Cell><Cell><Data ss:Type="String">C</Data></Cell><Cell><Data ss:Type="String">C</Data></Cell><Cell><Data ss:Type="String">C</Data></Cell><Cell><Data ss:Type="String">C</Data></Cell><Cell><Data ss:Type="String">L</Data></Cell><Cell><Data ss:Type="String">C</Data></Cell><Cell><Data ss:Type="Number">0</Data></Cell><Cell><Data ss:Type="Number">0</Data></Cell><Cell><Data ss:Type="Number">0</Data></Cell><Cell><Data ss:Type="Number">0</Data></Cell><Cell><Data ss:Type="Number">0</Data></Cell><Cell><Data ss:Type="Number">0</Data></Cell><Cell><Data ss:Type="Number">0</Data></Cell><Cell><Data ss:Type="Number">0</Data></Cell><Cell><Data ss:Type="Number">0</Data></Cell><Cell><Data ss:Type="Number">0</Data></Cell><Cell><Data ss:Type="Number">0</Data></Cell><Cell><Data ss:Type="Number">0</Data></Cell><Cell><Data ss:Type="Number">0</Data></Cell><Cell><Data ss:Type="Number">0</Data></Cell><Cell><Data ss:Type="Number">0</Data></Cell><Cell><Data ss:Type="String"></Data></Cell></Row><Row><Cell><Data ss:Type="Number">19</Data></Cell><Cell><Data ss:Type="String">Water bag prime</Data></Cell><Cell><Data ss:Type="Number">3</Data></Cell><Cell><Data ss:Type="Number">0</Data></Cell><Cell><Data ss:Type="Number">0</Data></Cell><Cell><Data ss:Type="Number">570</Data></Cell><Cell><Data ss:Type="Number">800</Data></Cell><Cell><Data ss:Type="Number">-100</Data></Cell><Cell><Data ss:Type="Number">0</Data></Cell><Cell><Data ss:Type="Number">0</Data></Cell><Cell><Data ss:Type="Number">0</Data></Cell><Cell><Data ss:Type="Number">0</Data></Cell><Cell><Data ss:Type="Number">1</Data></Cell><Cell><Data ss:Type="Number">0</Data></Cell><Cell><Data ss:Type="Number">0</Data></Cell><Cell><Data ss:Type="Number">0</Data></Cell><Cell><Data ss:Type="Number">0</Data></Cell><Cell><Data ss:Type="Number">1</Data></Cell><Cell><Data ss:Type="Number">0</Data></Cell><Cell><Data ss:Type="String">C</Data></Cell><Cell><Data ss:Type="String">C</Data></Cell><Cell><Data ss:Type="String">C</Data></Cell><Cell><Data ss:Type="String">C</Data></Cell><Cell><Data ss:Type="String">C</Data></Cell><Cell><Data ss:Type="String">C</Data></Cell><Cell><Data ss:Type="String">C</Data></Cell><Cell><Data ss:Type="String">C</Data></Cell><Cell><Data ss:Type="String">C</Data></Cell><Cell><Data ss:Type="String">C</Data></Cell><Cell><Data ss:Type="String">C</Data></Cell><Cell><Data ss:Type="String">C</Data></Cell><Cell><Data ss:Type="String">C</Data></Cell><Cell><Data ss:Type="String">C</Data></Cell><Cell><Data ss:Type="String">R</Data></Cell><Cell><Data ss:Type="String">C</Data></Cell><Cell><Data ss:Type="String">C</Data></Cell><Cell><Data ss:Type="String">C</Data></Cell><Cell><Data ss:Type="String">C</Data></Cell><Cell><Data ss:Type="String">C</Data></Cell><Cell><Data ss:Type="String">C</Data></Cell><Cell><Data ss:Type="String">C</Data></Cell><Cell><Data ss:Type="String">C</Data></Cell><Cell><Data ss:Type="String">R</Data></Cell><Cell><Data ss:Type="String">C</Data></Cell><Cell><Data ss:Type="Number">0</Data></Cell><Cell><Data ss:Type="Number">0</Data></Cell><Cell><Data ss:Type="Number">0</Data></Cell><Cell><Data ss:Type="Number">0</Data></Cell><Cell><Data ss:Type="Number">0</Data></Cell><Cell><Data ss:Type="Number">0</Data></Cell><Cell><Data ss:Type="Number">0</Data></Cell><Cell><Data ss:Type="Number">0</Data></Cell><Cell><Data ss:Type="Number">0</Data></Cell><Cell><Data ss:Type="Number">0</Data></Cell><Cell><Data ss:Type="Number">0</Data></Cell><Cell><Data ss:Type="Number">0</Data></Cell><Cell><Data ss:Type="Number">0</Data></Cell><Cell><Data ss:Type="Number">0</Data></Cell><Cell><Data ss:Type="Number">0</Data></Cell><Cell><Data ss:Type="String"></Data></Cell></Row><Row><Cell><Data ss:Type="Number">20</Data></Cell><Cell><Data ss:Type="String">Water bag prime</Data></Cell><Cell><Data ss:Type="Number">1</Data></Cell><Cell><Data ss:Type="Number">0</Data></Cell><Cell><Data ss:Type="Number">0</Data></Cell><Cell><Data ss:Type="Number">0</Data></Cell><Cell><Data ss:Type="Number">800</Data></Cell><Cell><Data ss:Type="Number">-100</Data></Cell><Cell><Data ss:Type="Number">0</Data></Cell><Cell><Data ss:Type="Number">0</Data></Cell><Cell><Data ss:Type="Number">0</Data></Cell><Cell><Data ss:Type="Number">0</Data></Cell><Cell><Data ss:Type="Number">1</Data></Cell><Cell><Data ss:Type="Number">0</Data></Cell><Cell><Data ss:Type="Number">0</Data></Cell><Cell><Data ss:Type="Number">0</Data></Cell><Cell><Data ss:Type="Number">0</Data></Cell><Cell><Data ss:Type="Number">1</Data></Cell><Cell><Data ss:Type="Number">0</Data></Cell><Cell><Data ss:Type="String">C</Data></Cell><Cell><Data ss:Type="String">C</Data></Cell><Cell><Data ss:Type="String">C</Data></Cell><Cell><Data ss:Type="String">C</Data></Cell><Cell><Data ss:Type="String">C</Data></Cell><Cell><Data ss:Type="String">C</Data></Cell><Cell><Data ss:Type="String">C</Data></Cell><Cell><Data ss:Type="String">C</Data></Cell><Cell><Data ss:Type="String">C</Data></Cell><Cell><Data ss:Type="String">C</Data></Cell><Cell><Data ss:Type="String">C</Data></Cell><Cell><Data ss:Type="String">C</Data></Cell><Cell><Data ss:Type="String">C</Data></Cell><Cell><Data ss:Type="String">C</Data></Cell><Cell><Data ss:Type="String">R</Data></Cell><Cell><Data ss:Type="String">C</Data></Cell><Cell><Data ss:Type="String">C</Data></Cell><Cell><Data ss:Type="String">C</Data></Cell><Cell><Data ss:Type="String">C</Data></Cell><Cell><Data ss:Type="String">C</Data></Cell><Cell><Data ss:Type="String">C</Data></Cell><Cell><Data ss:Type="String">C</Data></Cell><Cell><Data ss:Type="String">C</Data></Cell><Cell><Data ss:Type="String">R</Data></Cell><Cell><Data ss:Type="String">C</Data></Cell><Cell><Data ss:Type="Number">0</Data></Cell><Cell><Data ss:Type="Number">0</Data></Cell><Cell><Data ss:Type="Number">0</Data></Cell><Cell><Data ss:Type="Number">0</Data></Cell><Cell><Data ss:Type="Number">0</Data></Cell><Cell><Data ss:Type="Number">0</Data></Cell><Cell><Data ss:Type="Number">0</Data></Cell><Cell><Data ss:Type="Number">0</Data></Cell><Cell><Data ss:Type="Number">0</Data></Cell><Cell><Data ss:Type="Number">0</Data></Cell><Cell><Data ss:Type="Number">0</Data></Cell><Cell><Data ss:Type="Number">0</Data></Cell><Cell><Data ss:Type="Number">0</Data></Cell><Cell><Data ss:Type="Number">0</Data></Cell><Cell><Data ss:Type="Number">0</Data></Cell><Cell><Data ss:Type="String"></Data></Cell></Row><Row><Cell><Data ss:Type="Number">21</Data></Cell><Cell><Data ss:Type="String">Water bag prime</Data></Cell><Cell><Data ss:Type="Number">3</Data></Cell><Cell><Data ss:Type="Number">0</Data></Cell><Cell><Data ss:Type="Number">0</Data></Cell><Cell><Data ss:Type="Number">0</Data></Cell><Cell><Data ss:Type="Number">800</Data></Cell><Cell><Data ss:Type="Number">-100</Data></Cell><Cell><Data ss:Type="Number">0</Data></Cell><Cell><Data ss:Type="Number">0</Data></Cell><Cell><Data ss:Type="Number">0</Data></Cell><Cell><Data ss:Type="Number">0</Data></Cell><Cell><Data ss:Type="Number">1</Data></Cell><Cell><Data ss:Type="Number">0</Data></Cell><Cell><Data ss:Type="Number">0</Data></Cell><Cell><Data ss:Type="Number">0</Data></Cell><Cell><Data ss:Type="Number">0</Data></Cell><Cell><Data ss:Type="Number">1</Data></Cell><Cell><Data ss:Type="Number">0</Data></Cell><Cell><Data ss:Type="String">C</Data></Cell><Cell><Data ss:Type="String">C</Data></Cell><Cell><Data ss:Type="String">C</Data></Cell><Cell><Data ss:Type="String">C</Data></Cell><Cell><Data ss:Type="String">C</Data></Cell><Cell><Data ss:Type="String">C</Data></Cell><Cell><Data ss:Type="String">C</Data></Cell><Cell><Data ss:Type="String">C</Data></Cell><Cell><Data ss:Type="String">C</Data></Cell><Cell><Data ss:Type="String">C</Data></Cell><Cell><Data ss:Type="String">C</Data></Cell><Cell><Data ss:Type="String">C</Data></Cell><Cell><Data ss:Type="String">C</Data></Cell><Cell><Data ss:Type="String">C</Data></Cell><Cell><Data ss:Type="String">R</Data></Cell><Cell><Data ss:Type="String">C</Data></Cell><Cell><Data ss:Type="String">C</Data></Cell><Cell><Data ss:Type="String">C</Data></Cell><Cell><Data ss:Type="String">C</Data></Cell><Cell><Data ss:Type="String">C</Data></Cell><Cell><Data ss:Type="String">C</Data></Cell><Cell><Data ss:Type="String">C</Data></Cell><Cell><Data ss:Type="String">C</Data></Cell><Cell><Data ss:Type="String">L</Data></Cell><Cell><Data ss:Type="String">C</Data></Cell><Cell><Data ss:Type="Number">0</Data></Cell><Cell><Data ss:Type="Number">0</Data></Cell><Cell><Data ss:Type="Number">0</Data></Cell><Cell><Data ss:Type="Number">0</Data></Cell><Cell><Data ss:Type="Number">0</Data></Cell><Cell><Data ss:Type="Number">0</Data></Cell><Cell><Data ss:Type="Number">0</Data></Cell><Cell><Data ss:Type="Number">0</Data></Cell><Cell><Data ss:Type="Number">0</Data></Cell><Cell><Data ss:Type="Number">0</Data></Cell><Cell><Data ss:Type="Number">0</Data></Cell><Cell><Data ss:Type="Number">0</Data></Cell><Cell><Data ss:Type="Number">0</Data></Cell><Cell><Data ss:Type="Number">0</Data></Cell><Cell><Data ss:Type="Number">0</Data></Cell><Cell><Data ss:Type="String"></Data></Cell></Row><Row><Cell><Data ss:Type="Number">22</Data></Cell><Cell><Data ss:Type="String">Water bag prime</Data></Cell><Cell><Data ss:Type="Number">1</Data></Cell><Cell><Data ss:Type="Number">0</Data></Cell><Cell><Data ss:Type="Number">0</Data></Cell><Cell><Data ss:Type="Number">570</Data></Cell><Cell><Data ss:Type="Number">800</Data></Cell><Cell><Data ss:Type="Number">-100</Data></Cell><Cell><Data ss:Type="Number">0</Data></Cell><Cell><Data ss:Type="Number">0</Data></Cell><Cell><Data ss:Type="Number">0</Data></Cell><Cell><Data ss:Type="Number">0</Data></Cell><Cell><Data ss:Type="Number">1</Data></Cell><Cell><Data ss:Type="Number">0</Data></Cell><Cell><Data ss:Type="Number">0</Data></Cell><Cell><Data ss:Type="Number">0</Data></Cell><Cell><Data ss:Type="Number">0</Data></Cell><Cell><Data ss:Type="Number">1</Data></Cell><Cell><Data ss:Type="Number">0</Data></Cell><Cell><Data ss:Type="String">C</Data></Cell><Cell><Data ss:Type="String">C</Data></Cell><Cell><Data ss:Type="String">C</Data></Cell><Cell><Data ss:Type="String">C</Data></Cell><Cell><Data ss:Type="String">C</Data></Cell><Cell><Data ss:Type="String">C</Data></Cell><Cell><Data ss:Type="String">C</Data></Cell><Cell><Data ss:Type="String">C</Data></Cell><Cell><Data ss:Type="String">C</Data></Cell><Cell><Data ss:Type="String">C</Data></Cell><Cell><Data ss:Type="String">C</Data></Cell><Cell><Data ss:Type="String">C</Data></Cell><Cell><Data ss:Type="String">C</Data></Cell><Cell><Data ss:Type="String">C</Data></Cell><Cell><Data ss:Type="String">R</Data></Cell><Cell><Data ss:Type="String">C</Data></Cell><Cell><Data ss:Type="String">C</Data></Cell><Cell><Data ss:Type="String">C</Data></Cell><Cell><Data ss:Type="String">C</Data></Cell><Cell><Data ss:Type="String">C</Data></Cell><Cell><Data ss:Type="String">C</Data></Cell><Cell><Data ss:Type="String">C</Data></Cell><Cell><Data ss:Type="String">C</Data></Cell><Cell><Data ss:Type="String">L</Data></Cell><Cell><Data ss:Type="String">C</Data></Cell><Cell><Data ss:Type="Number">0</Data></Cell><Cell><Data ss:Type="Number">0</Data></Cell><Cell><Data ss:Type="Number">0</Data></Cell><Cell><Data ss:Type="Number">0</Data></Cell><Cell><Data ss:Type="Number">0</Data></Cell><Cell><Data ss:Type="Number">0</Data></Cell><Cell><Data ss:Type="Number">0</Data></Cell><Cell><Data ss:Type="Number">0</Data></Cell><Cell><Data ss:Type="Number">0</Data></Cell><Cell><Data ss:Type="Number">0</Data></Cell><Cell><Data ss:Type="Number">0</Data></Cell><Cell><Data ss:Type="Number">0</Data></Cell><Cell><Data ss:Type="Number">0</Data></Cell><Cell><Data ss:Type="Number">0</Data></Cell><Cell><Data ss:Type="Number">0</Data></Cell><Cell><Data ss:Type="String"></Data></Cell></Row><Row><Cell><Data ss:Type="Number">23</Data></Cell><Cell><Data ss:Type="String">Water bag prime</Data></Cell><Cell><Data ss:Type="Number">1</Data></Cell><Cell><Data ss:Type="Number">0</Data></Cell><Cell><Data ss:Type="Number">0</Data></Cell><Cell><Data ss:Type="Number">100</Data></Cell><Cell><Data ss:Type="Number">800</Data></Cell><Cell><Data ss:Type="Number">-100</Data></Cell><Cell><Data ss:Type="Number">0</Data></Cell><Cell><Data ss:Type="Number">0</Data></Cell><Cell><Data ss:Type="Number">0</Data></Cell><Cell><Data ss:Type="Number">0</Data></Cell><Cell><Data ss:Type="Number">1</Data></Cell><Cell><Data ss:Type="Number">0</Data></Cell><Cell><Data ss:Type="Number">0</Data></Cell><Cell><Data ss:Type="Number">0</Data></Cell><Cell><Data ss:Type="Number">0</Data></Cell><Cell><Data ss:Type="Number">1</Data></Cell><Cell><Data ss:Type="Number">0</Data></Cell><Cell><Data ss:Type="String">C</Data></Cell><Cell><Data ss:Type="String">C</Data></Cell><Cell><Data ss:Type="String">C</Data></Cell><Cell><Data ss:Type="String">C</Data></Cell><Cell><Data ss:Type="String">C</Data></Cell><Cell><Data ss:Type="String">C</Data></Cell><Cell><Data ss:Type="String">C</Data></Cell><Cell><Data ss:Type="String">C</Data></Cell><Cell><Data ss:Type="String">C</Data></Cell><Cell><Data ss:Type="String">C</Data></Cell><Cell><Data ss:Type="String">C</Data></Cell><Cell><Data ss:Type="String">C</Data></Cell><Cell><Data ss:Type="String">C</Data></Cell><Cell><Data ss:Type="String">C</Data></Cell><Cell><Data ss:Type="String">R</Data></Cell><Cell><Data ss:Type="String">C</Data></Cell><Cell><Data ss:Type="String">C</Data></Cell><Cell><Data ss:Type="String">C</Data></Cell><Cell><Data ss:Type="String">C</Data></Cell><Cell><Data ss:Type="String">C</Data></Cell><Cell><Data ss:Type="String">C</Data></Cell><Cell><Data ss:Type="String">C</Data></Cell><Cell><Data ss:Type="String">C</Data></Cell><Cell><Data ss:Type="String">L</Data></Cell><Cell><Data ss:Type="String">C</Data></Cell><Cell><Data ss:Type="Number">0</Data></Cell><Cell><Data ss:Type="Number">0</Data></Cell><Cell><Data ss:Type="Number">0</Data></Cell><Cell><Data ss:Type="Number">0</Data></Cell><Cell><Data ss:Type="Number">0</Data></Cell><Cell><Data ss:Type="Number">0</Data></Cell><Cell><Data ss:Type="Number">0</Data></Cell><Cell><Data ss:Type="Number">0</Data></Cell><Cell><Data ss:Type="Number">0</Data></Cell><Cell><Data ss:Type="Number">0</Data></Cell><Cell><Data ss:Type="Number">0</Data></Cell><Cell><Data ss:Type="Number">0</Data></Cell><Cell><Data ss:Type="Number">0</Data></Cell><Cell><Data ss:Type="Number">0</Data></Cell><Cell><Data ss:Type="Number">0</Data></Cell><Cell><Data ss:Type="String"></Data></Cell></Row><Row><Cell><Data ss:Type="Number">24</Data></Cell><Cell><Data ss:Type="String">Water bag prime</Data></Cell><Cell><Data ss:Type="Number">3</Data></Cell><Cell><Data ss:Type="Number">0</Data></Cell><Cell><Data ss:Type="Number">0</Data></Cell><Cell><Data ss:Type="Number">100</Data></Cell><Cell><Data ss:Type="Number">800</Data></Cell><Cell><Data ss:Type="Number">-100</Data></Cell><Cell><Data ss:Type="Number">0</Data></Cell><Cell><Data ss:Type="Number">0</Data></Cell><Cell><Data ss:Type="Number">0</Data></Cell><Cell><Data ss:Type="Number">0</Data></Cell><Cell><Data ss:Type="Number">1</Data></Cell><Cell><Data ss:Type="Number">0</Data></Cell><Cell><Data ss:Type="Number">0</Data></Cell><Cell><Data ss:Type="Number">0</Data></Cell><Cell><Data ss:Type="Number">0</Data></Cell><Cell><Data ss:Type="Number">1</Data></Cell><Cell><Data ss:Type="Number">0</Data></Cell><Cell><Data ss:Type="String">C</Data></Cell><Cell><Data ss:Type="String">C</Data></Cell><Cell><Data ss:Type="String">C</Data></Cell><Cell><Data ss:Type="String">C</Data></Cell><Cell><Data ss:Type="String">C</Data></Cell><Cell><Data ss:Type="String">C</Data></Cell><Cell><Data ss:Type="String">C</Data></Cell><Cell><Data ss:Type="String">C</Data></Cell><Cell><Data ss:Type="String">C</Data></Cell><Cell><Data ss:Type="String">C</Data></Cell><Cell><Data ss:Type="String">C</Data></Cell><Cell><Data ss:Type="String">C</Data></Cell><Cell><Data ss:Type="String">C</Data></Cell><Cell><Data ss:Type="String">C</Data></Cell><Cell><Data ss:Type="String">C</Data></Cell><Cell><Data ss:Type="String">C</Data></Cell><Cell><Data ss:Type="String">C</Data></Cell><Cell><Data ss:Type="String">C</Data></Cell><Cell><Data ss:Type="String">C</Data></Cell><Cell><Data ss:Type="String">C</Data></Cell><Cell><Data ss:Type="String">C</Data></Cell><Cell><Data ss:Type="String">C</Data></Cell><Cell><Data ss:Type="String">C</Data></Cell><Cell><Data ss:Type="String">R</Data></Cell><Cell><Data ss:Type="String">C</Data></Cell><Cell><Data ss:Type="Number">0</Data></Cell><Cell><Data ss:Type="Number">0</Data></Cell><Cell><Data ss:Type="Number">0</Data></Cell><Cell><Data ss:Type="Number">0</Data></Cell><Cell><Data ss:Type="Number">0</Data></Cell><Cell><Data ss:Type="Number">0</Data></Cell><Cell><Data ss:Type="Number">0</Data></Cell><Cell><Data ss:Type="Number">0</Data></Cell><Cell><Data ss:Type="Number">0</Data></Cell><Cell><Data ss:Type="Number">0</Data></Cell><Cell><Data ss:Type="Number">0</Data></Cell><Cell><Data ss:Type="Number">0</Data></Cell><Cell><Data ss:Type="Number">0</Data></Cell><Cell><Data ss:Type="Number">0</Data></Cell><Cell><Data ss:Type="Number">0</Data></Cell><Cell><Data ss:Type="String"></Data></Cell></Row><Row><Cell><Data ss:Type="Number">25</Data></Cell><Cell><Data ss:Type="String">Water bag prime</Data></Cell><Cell><Data ss:Type="Number">1</Data></Cell><Cell><Data ss:Type="Number">0</Data></Cell><Cell><Data ss:Type="Number">0</Data></Cell><Cell><Data ss:Type="Number">0</Data></Cell><Cell><Data ss:Type="Number">800</Data></Cell><Cell><Data ss:Type="Number">-100</Data></Cell><Cell><Data ss:Type="Number">0</Data></Cell><Cell><Data ss:Type="Number">0</Data></Cell><Cell><Data ss:Type="Number">0</Data></Cell><Cell><Data ss:Type="Number">0</Data></Cell><Cell><Data ss:Type="Number">1</Data></Cell><Cell><Data ss:Type="Number">0</Data></Cell><Cell><Data ss:Type="Number">0</Data></Cell><Cell><Data ss:Type="Number">0</Data></Cell><Cell><Data ss:Type="Number">0</Data></Cell><Cell><Data ss:Type="Number">1</Data></Cell><Cell><Data ss:Type="Number">0</Data></Cell><Cell><Data ss:Type="String">C</Data></Cell><Cell><Data ss:Type="String">C</Data></Cell><Cell><Data ss:Type="String">C</Data></Cell><Cell><Data ss:Type="String">C</Data></Cell><Cell><Data ss:Type="String">C</Data></Cell><Cell><Data ss:Type="String">C</Data></Cell><Cell><Data ss:Type="String">C</Data></Cell><Cell><Data ss:Type="String">C</Data></Cell><Cell><Data ss:Type="String">C</Data></Cell><Cell><Data ss:Type="String">C</Data></Cell><Cell><Data ss:Type="String">C</Data></Cell><Cell><Data ss:Type="String">C</Data></Cell><Cell><Data ss:Type="String">C</Data></Cell><Cell><Data ss:Type="String">C</Data></Cell><Cell><Data ss:Type="String">C</Data></Cell><Cell><Data ss:Type="String">C</Data></Cell><Cell><Data ss:Type="String">C</Data></Cell><Cell><Data ss:Type="String">C</Data></Cell><Cell><Data ss:Type="String">C</Data></Cell><Cell><Data ss:Type="String">C</Data></Cell><Cell><Data ss:Type="String">C</Data></Cell><Cell><Data ss:Type="String">C</Data></Cell><Cell><Data ss:Type="String">C</Data></Cell><Cell><Data ss:Type="String">R</Data></Cell><Cell><Data ss:Type="String">C</Data></Cell><Cell><Data ss:Type="Number">0</Data></Cell><Cell><Data ss:Type="Number">0</Data></Cell><Cell><Data ss:Type="Number">0</Data></Cell><Cell><Data ss:Type="Number">0</Data></Cell><Cell><Data ss:Type="Number">0</Data></Cell><Cell><Data ss:Type="Number">0</Data></Cell><Cell><Data ss:Type="Number">0</Data></Cell><Cell><Data ss:Type="Number">0</Data></Cell><Cell><Data ss:Type="Number">0</Data></Cell><Cell><Data ss:Type="Number">0</Data></Cell><Cell><Data ss:Type="Number">0</Data></Cell><Cell><Data ss:Type="Number">0</Data></Cell><Cell><Data ss:Type="Number">0</Data></Cell><Cell><Data ss:Type="Number">0</Data></Cell><Cell><Data ss:Type="Number">0</Data></Cell><Cell><Data ss:Type="String"></Data></Cell></Row><Row><Cell><Data ss:Type="Number">26</Data></Cell><Cell><Data ss:Type="String">Flushing the manifold</Data></Cell><Cell><Data ss:Type="Number">15</Data></Cell><Cell><Data ss:Type="Number">0</Data></Cell><Cell><Data ss:Type="Number">0</Data></Cell><Cell><Data ss:Type="Number">0</Data></Cell><Cell><Data ss:Type="Number">800</Data></Cell><Cell><Data ss:Type="Number">-100</Data></Cell><Cell><Data ss:Type="Number">0</Data></Cell><Cell><Data ss:Type="Number">0</Data></Cell><Cell><Data ss:Type="Number">0</Data></Cell><Cell><Data ss:Type="Number">0</Data></Cell><Cell><Data ss:Type="Number">1</Data></Cell><Cell><Data ss:Type="Number">0</Data></Cell><Cell><Data ss:Type="Number">0</Data></Cell><Cell><Data ss:Type="Number">0</Data></Cell><Cell><Data ss:Type="Number">0</Data></Cell><Cell><Data ss:Type="Number">1</Data></Cell><Cell><Data ss:Type="Number">0</Data></Cell><Cell><Data ss:Type="String">C</Data></Cell><Cell><Data ss:Type="String">C</Data></Cell><Cell><Data ss:Type="String">C</Data></Cell><Cell><Data ss:Type="String">C</Data></Cell><Cell><Data ss:Type="String">C</Data></Cell><Cell><Data ss:Type="String">C</Data></Cell><Cell><Data ss:Type="String">C</Data></Cell><Cell><Data ss:Type="String">C</Data></Cell><Cell><Data ss:Type="String">C</Data></Cell><Cell><Data ss:Type="String">C</Data></Cell><Cell><Data ss:Type="String">C</Data></Cell><Cell><Data ss:Type="String">C</Data></Cell><Cell><Data ss:Type="String">C</Data></Cell><Cell><Data ss:Type="String">C</Data></Cell><Cell><Data ss:Type="String">C</Data></Cell><Cell><Data ss:Type="String">C</Data></Cell><Cell><Data ss:Type="String">C</Data></Cell><Cell><Data ss:Type="String">C</Data></Cell><Cell><Data ss:Type="String">C</Data></Cell><Cell><Data ss:Type="String">C</Data></Cell><Cell><Data ss:Type="String">C</Data></Cell><Cell><Data ss:Type="String">C</Data></Cell><Cell><Data ss:Type="String">C</Data></Cell><Cell><Data ss:Type="String">C</Data></Cell><Cell><Data ss:Type="String">C</Data></Cell><Cell><Data ss:Type="Number">0</Data></Cell><Cell><Data ss:Type="Number">0</Data></Cell><Cell><Data ss:Type="Number">0</Data></Cell><Cell><Data ss:Type="Number">0</Data></Cell><Cell><Data ss:Type="Number">0</Data></Cell><Cell><Data ss:Type="Number">0</Data></Cell><Cell><Data ss:Type="Number">0</Data></Cell><Cell><Data ss:Type="Number">0</Data></Cell><Cell><Data ss:Type="Number">0</Data></Cell><Cell><Data ss:Type="Number">0</Data></Cell><Cell><Data ss:Type="Number">0</Data></Cell><Cell><Data ss:Type="Number">0</Data></Cell><Cell><Data ss:Type="Number">0</Data></Cell><Cell><Data ss:Type="Number">0</Data></Cell><Cell><Data ss:Type="Number">0</Data></Cell><Cell><Data ss:Type="String"></Data></Cell></Row><Row><Cell><Data ss:Type="Number">27</Data></Cell><Cell><Data ss:Type="String">Ready to receive activity</Data></Cell><Cell><Data ss:Type="Number">1</Data></Cell><Cell><Data ss:Type="Number">0</Data></Cell><Cell><Data ss:Type="Number">0</Data></Cell><Cell><Data ss:Type="Number">0</Data></Cell><Cell><Data ss:Type="Number">800</Data></Cell><Cell><Data ss:Type="Number">-200</Data></Cell><Cell><Data ss:Type="Number">0</Data></Cell><Cell><Data ss:Type="Number">0</Data></Cell><Cell><Data ss:Type="Number">0</Data></Cell><Cell><Data ss:Type="Number">0</Data></Cell><Cell><Data ss:Type="Number">0</Data></Cell><Cell><Data ss:Type="Number">0</Data></Cell><Cell><Data ss:Type="Number">1</Data></Cell><Cell><Data ss:Type="Number">0</Data></Cell><Cell><Data ss:Type="Number">1</Data></Cell><Cell><Data ss:Type="Number">0</Data></Cell><Cell><Data ss:Type="Number">0</Data></Cell><Cell><Data ss:Type="String">C</Data></Cell><Cell><Data ss:Type="String">C</Data></Cell><Cell><Data ss:Type="String">C</Data></Cell><Cell><Data ss:Type="String">C</Data></Cell><Cell><Data ss:Type="String">C</Data></Cell><Cell><Data ss:Type="String">C</Data></Cell><Cell><Data ss:Type="String">C</Data></Cell><Cell><Data ss:Type="String">C</Data></Cell><Cell><Data ss:Type="String">C</Data></Cell><Cell><Data ss:Type="String">C</Data></Cell><Cell><Data ss:Type="String">C</Data></Cell><Cell><Data ss:Type="String">C</Data></Cell><Cell><Data ss:Type="String">C</Data></Cell><Cell><Data ss:Type="String">C</Data></Cell><Cell><Data ss:Type="String">C</Data></Cell><Cell><Data ss:Type="String">C</Data></Cell><Cell><Data ss:Type="String">C</Data></Cell><Cell><Data ss:Type="String">C</Data></Cell><Cell><Data ss:Type="String">C</Data></Cell><Cell><Data ss:Type="String">C</Data></Cell><Cell><Data ss:Type="String">C</Data></Cell><Cell><Data ss:Type="String">C</Data></Cell><Cell><Data ss:Type="String">C</Data></Cell><Cell><Data ss:Type="String">C</Data></Cell><Cell><Data ss:Type="String">C</Data></Cell><Cell><Data ss:Type="Number">0</Data></Cell><Cell><Data ss:Type="Number">0</Data></Cell><Cell><Data ss:Type="Number">0</Data></Cell><Cell><Data ss:Type="Number">0</Data></Cell><Cell><Data ss:Type="Number">0</Data></Cell><Cell><Data ss:Type="Number">0</Data></Cell><Cell><Data ss:Type="Number">0</Data></Cell><Cell><Data ss:Type="Number">0</Data></Cell><Cell><Data ss:Type="Number">0</Data></Cell><Cell><Data ss:Type="Number">0</Data></Cell><Cell><Data ss:Type="Number">10</Data></Cell><Cell><Data ss:Type="Number">2</Data></Cell><Cell><Data ss:Type="Number">0</Data></Cell><Cell><Data ss:Type="Number">2</Data></Cell><Cell><Data ss:Type="Number">0</Data></Cell><Cell><Data ss:Type="String"></Data></Cell></Row><Row><Cell><Data ss:Type="Number">28</Data></Cell><Cell><Data ss:Type="String">Activity trapping on QMA</Data></Cell><Cell><Data ss:Type="Number">2</Data></Cell><Cell><Data ss:Type="Number">0</Data></Cell><Cell><Data ss:Type="Number">0</Data></Cell><Cell><Data ss:Type="Number">0</Data></Cell><Cell><Data ss:Type="Number">500</Data></Cell><Cell><Data ss:Type="Number">-400</Data></Cell><Cell><Data ss:Type="Number">0</Data></Cell><Cell><Data ss:Type="Number">0</Data></Cell><Cell><Data ss:Type="Number">0</Data></Cell><Cell><Data ss:Type="Number">0</Data></Cell><Cell><Data ss:Type="Number">0</Data></Cell><Cell><Data ss:Type="Number">0</Data></Cell><Cell><Data ss:Type="Number">0</Data></Cell><Cell><Data ss:Type="Number">0</Data></Cell><Cell><Data ss:Type="Number">0</Data></Cell><Cell><Data ss:Type="Number">0</Data></Cell><Cell><Data ss:Type="Number">0</Data></Cell><Cell><Data ss:Type="String">R</Data></Cell><Cell><Data ss:Type="String">C</Data></Cell><Cell><Data ss:Type="String">C</Data></Cell><Cell><Data ss:Type="String">L</Data></Cell><Cell><Data ss:Type="String">R</Data></Cell><Cell><Data ss:Type="String">L</Data></Cell><Cell><Data ss:Type="String">C</Data></Cell><Cell><Data ss:Type="String">C</Data></Cell><Cell><Data ss:Type="String">C</Data></Cell><Cell><Data ss:Type="String">C</Data></Cell><Cell><Data ss:Type="String">C</Data></Cell><Cell><Data ss:Type="String">C</Data></Cell><Cell><Data ss:Type="String">C</Data></Cell><Cell><Data ss:Type="String">C</Data></Cell><Cell><Data ss:Type="String">C</Data></Cell><Cell><Data ss:Type="String">C</Data></Cell><Cell><Data ss:Type="String">C</Data></Cell><Cell><Data ss:Type="String">C</Data></Cell><Cell><Data ss:Type="String">C</Data></Cell><Cell><Data ss:Type="String">C</Data></Cell><Cell><Data ss:Type="String">C</Data></Cell><Cell><Data ss:Type="String">C</Data></Cell><Cell><Data ss:Type="String">C</Data></Cell><Cell><Data ss:Type="String">C</Data></Cell><Cell><Data ss:Type="String">C</Data></Cell><Cell><Data ss:Type="Number">0</Data></Cell><Cell><Data ss:Type="Number">0</Data></Cell><Cell><Data ss:Type="Number">0</Data></Cell><Cell><Data ss:Type="Number">0</Data></Cell><Cell><Data ss:Type="Number">0</Data></Cell><Cell><Data ss:Type="Number">0</Data></Cell><Cell><Data ss:Type="Number">0</Data></Cell><Cell><Data ss:Type="Number">0</Data></Cell><Cell><Data ss:Type="Number">0</Data></Cell><Cell><Data ss:Type="Number">0</Data></Cell><Cell><Data ss:Type="Number">0</Data></Cell><Cell><Data ss:Type="Number">2</Data></Cell><Cell><Data ss:Type="Number">0</Data></Cell><Cell><Data ss:Type="Number">2</Data></Cell><Cell><Data ss:Type="Number">1</Data></Cell><Cell><Data ss:Type="String"></Data></Cell></Row><Row><Cell><Data ss:Type="Number">29</Data></Cell><Cell><Data ss:Type="String">Activity trapping on QMA</Data></Cell><Cell><Data ss:Type="Number">25</Data></Cell><Cell><Data ss:Type="Number">0</Data></Cell><Cell><Data ss:Type="Number">0</Data></Cell><Cell><Data ss:Type="Number">0</Data></Cell><Cell><Data ss:Type="Number">500</Data></Cell><Cell><Data ss:Type="Number">-400</Data></Cell><Cell><Data ss:Type="Number">0</Data></Cell><Cell><Data ss:Type="Number">0</Data></Cell><Cell><Data ss:Type="Number">0</Data></Cell><Cell><Data ss:Type="Number">0</Data></Cell><Cell><Data ss:Type="Number">0</Data></Cell><Cell><Data ss:Type="Number">1</Data></Cell><Cell><Data ss:Type="Number">0</Data></Cell><Cell><Data ss:Type="Number">1</Data></Cell><Cell><Data ss:Type="Number">0</Data></Cell><Cell><Data ss:Type="Number">0</Data></Cell><Cell><Data ss:Type="Number">0</Data></Cell><Cell><Data ss:Type="String">R</Data></Cell><Cell><Data ss:Type="String">C</Data></Cell><Cell><Data ss:Type="String">C</Data></Cell><Cell><Data ss:Type="String">L</Data></Cell><Cell><Data ss:Type="String">R</Data></Cell><Cell><Data ss:Type="String">L</Data></Cell><Cell><Data ss:Type="String">C</Data></Cell><Cell><Data ss:Type="String">C</Data></Cell><Cell><Data ss:Type="String">C</Data></Cell><Cell><Data ss:Type="String">C</Data></Cell><Cell><Data ss:Type="String">C</Data></Cell><Cell><Data ss:Type="String">C</Data></Cell><Cell><Data ss:Type="String">C</Data></Cell><Cell><Data ss:Type="String">C</Data></Cell><Cell><Data ss:Type="String">C</Data></Cell><Cell><Data ss:Type="String">C</Data></Cell><Cell><Data ss:Type="String">C</Data></Cell><Cell><Data ss:Type="String">C</Data></Cell><Cell><Data ss:Type="String">C</Data></Cell><Cell><Data ss:Type="String">C</Data></Cell><Cell><Data ss:Type="String">C</Data></Cell><Cell><Data ss:Type="String">C</Data></Cell><Cell><Data ss:Type="String">C</Data></Cell><Cell><Data ss:Type="String">C</Data></Cell><Cell><Data ss:Type="String">C</Data></Cell><Cell><Data ss:Type="Number">0</Data></Cell><Cell><Data ss:Type="Number">0</Data></Cell><Cell><Data ss:Type="Number">0</Data></Cell><Cell><Data ss:Type="Number">0</Data></Cell><Cell><Data ss:Type="Number">0</Data></Cell><Cell><Data ss:Type="Number">0</Data></Cell><Cell><Data ss:Type="Number">0</Data></Cell><Cell><Data ss:Type="Number">0</Data></Cell><Cell><Data ss:Type="Number">0</Data></Cell><Cell><Data ss:Type="Number">0</Data></Cell><Cell><Data ss:Type="Number">20</Data></Cell><Cell><Data ss:Type="Number">0</Data></Cell><Cell><Data ss:Type="Number">0</Data></Cell><Cell><Data ss:Type="Number">0</Data></Cell><Cell><Data ss:Type="Number">0</Data></Cell><Cell><Data ss:Type="String"></Data></Cell></Row><Row><Cell><Data ss:Type="Number">30</Data></Cell><Cell><Data ss:Type="String">Activity trapping on QMA</Data></Cell><Cell><Data ss:Type="Number">1</Data></Cell><Cell><Data ss:Type="Number">0</Data></Cell><Cell><Data ss:Type="Number">0</Data></Cell><Cell><Data ss:Type="Number">0</Data></Cell><Cell><Data ss:Type="Number">500</Data></Cell><Cell><Data ss:Type="Number">-400</Data></Cell><Cell><Data ss:Type="Number">0</Data></Cell><Cell><Data ss:Type="Number">0</Data></Cell><Cell><Data ss:Type="Number">0</Data></Cell><Cell><Data ss:Type="Number">0</Data></Cell><Cell><Data ss:Type="Number">0</Data></Cell><Cell><Data ss:Type="Number">1</Data></Cell><Cell><Data ss:Type="Number">0</Data></Cell><Cell><Data ss:Type="Number">1</Data></Cell><Cell><Data ss:Type="Number">0</Data></Cell><Cell><Data ss:Type="Number">0</Data></Cell><Cell><Data ss:Type="Number">0</Data></Cell><Cell><Data ss:Type="String">R</Data></Cell><Cell><Data ss:Type="String">C</Data></Cell><Cell><Data ss:Type="String">C</Data></Cell><Cell><Data ss:Type="String">L</Data></Cell><Cell><Data ss:Type="String">R</Data></Cell><Cell><Data ss:Type="String">L</Data></Cell><Cell><Data ss:Type="String">C</Data></Cell><Cell><Data ss:Type="String">C</Data></Cell><Cell><Data ss:Type="String">C</Data></Cell><Cell><Data ss:Type="String">C</Data></Cell><Cell><Data ss:Type="String">C</Data></Cell><Cell><Data ss:Type="String">C</Data></Cell><Cell><Data ss:Type="String">C</Data></Cell><Cell><Data ss:Type="String">C</Data></Cell><Cell><Data ss:Type="String">C</Data></Cell><Cell><Data ss:Type="String">C</Data></Cell><Cell><Data ss:Type="String">C</Data></Cell><Cell><Data ss:Type="String">C</Data></Cell><Cell><Data ss:Type="String">C</Data></Cell><Cell><Data ss:Type="String">C</Data></Cell><Cell><Data ss:Type="String">C</Data></Cell><Cell><Data ss:Type="String">C</Data></Cell><Cell><Data ss:Type="String">C</Data></Cell><Cell><Data ss:Type="String">C</Data></Cell><Cell><Data ss:Type="String">C</Data></Cell><Cell><Data ss:Type="Number">0</Data></Cell><Cell><Data ss:Type="Number">0</Data></Cell><Cell><Data ss:Type="Number">0</Data></Cell><Cell><Data ss:Type="Number">0</Data></Cell><Cell><Data ss:Type="Number">0</Data></Cell><Cell><Data ss:Type="Number">0</Data></Cell><Cell><Data ss:Type="Number">0</Data></Cell><Cell><Data ss:Type="Number">0</Data></Cell><Cell><Data ss:Type="Number">0</Data></Cell><Cell><Data ss:Type="Number">0</Data></Cell><Cell><Data ss:Type="Number">0</Data></Cell><Cell><Data ss:Type="Number">0</Data></Cell><Cell><Data ss:Type="Number">0</Data></Cell><Cell><Data ss:Type="Number">0</Data></Cell><Cell><Data ss:Type="Number">0</Data></Cell><Cell><Data ss:Type="String"></Data></Cell></Row><Row><Cell><Data ss:Type="Number">31</Data></Cell><Cell><Data ss:Type="String">Activity trapping on QMA</Data></Cell><Cell><Data ss:Type="Number">25</Data></Cell><Cell><Data ss:Type="Number">0</Data></Cell><Cell><Data ss:Type="Number">0</Data></Cell><Cell><Data ss:Type="Number">0</Data></Cell><Cell><Data ss:Type="Number">500</Data></Cell><Cell><Data ss:Type="Number">-400</Data></Cell><Cell><Data ss:Type="Number">0</Data></Cell><Cell><Data ss:Type="Number">0</Data></Cell><Cell><Data ss:Type="Number">0</Data></Cell><Cell><Data ss:Type="Number">0</Data></Cell><Cell><Data ss:Type="Number">0</Data></Cell><Cell><Data ss:Type="Number">1</Data></Cell><Cell><Data ss:Type="Number">0</Data></Cell><Cell><Data ss:Type="Number">1</Data></Cell><Cell><Data ss:Type="Number">0</Data></Cell><Cell><Data ss:Type="Number">0</Data></Cell><Cell><Data ss:Type="Number">0</Data></Cell><Cell><Data ss:Type="String">R</Data></Cell><Cell><Data ss:Type="String">C</Data></Cell><Cell><Data ss:Type="String">C</Data></Cell><Cell><Data ss:Type="String">L</Data></Cell><Cell><Data ss:Type="String">R</Data></Cell><Cell><Data ss:Type="String">L</Data></Cell><Cell><Data ss:Type="String">C</Data></Cell><Cell><Data ss:Type="String">C</Data></Cell><Cell><Data ss:Type="String">C</Data></Cell><Cell><Data ss:Type="String">C</Data></Cell><Cell><Data ss:Type="String">C</Data></Cell><Cell><Data ss:Type="String">C</Data></Cell><Cell><Data ss:Type="String">C</Data></Cell><Cell><Data ss:Type="String">C</Data></Cell><Cell><Data ss:Type="String">C</Data></Cell><Cell><Data ss:Type="String">C</Data></Cell><Cell><Data ss:Type="String">C</Data></Cell><Cell><Data ss:Type="String">C</Data></Cell><Cell><Data ss:Type="String">C</Data></Cell><Cell><Data ss:Type="String">C</Data></Cell><Cell><Data ss:Type="String">C</Data></Cell><Cell><Data ss:Type="String">C</Data></Cell><Cell><Data ss:Type="String">C</Data></Cell><Cell><Data ss:Type="String">C</Data></Cell><Cell><Data ss:Type="String">C</Data></Cell><Cell><Data ss:Type="Number">0</Data></Cell><Cell><Data ss:Type="Number">0</Data></Cell><Cell><Data ss:Type="Number">0</Data></Cell><Cell><Data ss:Type="Number">0</Data></Cell><Cell><Data ss:Type="Number">0</Data></Cell><Cell><Data ss:Type="Number">0</Data></Cell><Cell><Data ss:Type="Number">0</Data></Cell><Cell><Data ss:Type="Number">0</Data></Cell><Cell><Data ss:Type="Number">0</Data></Cell><Cell><Data ss:Type="Number">0</Data></Cell><Cell><Data ss:Type="Number">30</Data></Cell><Cell><Data ss:Type="Number">0</Data></Cell><Cell><Data ss:Type="Number">0</Data></Cell><Cell><Data ss:Type="Number">0</Data></Cell><Cell><Data ss:Type="Number">0</Data></Cell><Cell><Data ss:Type="String"></Data></Cell></Row><Row><Cell><Data ss:Type="Number">32</Data></Cell><Cell><Data ss:Type="String">Activity trapping on QMA</Data></Cell><Cell><Data ss:Type="Number">1</Data></Cell><Cell><Data ss:Type="Number">0</Data></Cell><Cell><Data ss:Type="Number">0</Data></Cell><Cell><Data ss:Type="Number">0</Data></Cell><Cell><Data ss:Type="Number">500</Data></Cell><Cell><Data ss:Type="Number">-400</Data></Cell><Cell><Data ss:Type="Number">0</Data></Cell><Cell><Data ss:Type="Number">0</Data></Cell><Cell><Data ss:Type="Number">0</Data></Cell><Cell><Data ss:Type="Number">0</Data></Cell><Cell><Data ss:Type="Number">0</Data></Cell><Cell><Data ss:Type="Number">1</Data></Cell><Cell><Data ss:Type="Number">0</Data></Cell><Cell><Data ss:Type="Number">1</Data></Cell><Cell><Data ss:Type="Number">0</Data></Cell><Cell><Data ss:Type="Number">0</Data></Cell><Cell><Data ss:Type="Number">0</Data></Cell><Cell><Data ss:Type="String">R</Data></Cell><Cell><Data ss:Type="String">C</Data></Cell><Cell><Data ss:Type="String">C</Data></Cell><Cell><Data ss:Type="String">L</Data></Cell><Cell><Data ss:Type="String">R</Data></Cell><Cell><Data ss:Type="String">L</Data></Cell><Cell><Data ss:Type="String">C</Data></Cell><Cell><Data ss:Type="String">C</Data></Cell><Cell><Data ss:Type="String">C</Data></Cell><Cell><Data ss:Type="String">C</Data></Cell><Cell><Data ss:Type="String">C</Data></Cell><Cell><Data ss:Type="String">C</Data></Cell><Cell><Data ss:Type="String">C</Data></Cell><Cell><Data ss:Type="String">C</Data></Cell><Cell><Data ss:Type="String">C</Data></Cell><Cell><Data ss:Type="String">C</Data></Cell><Cell><Data ss:Type="String">C</Data></Cell><Cell><Data ss:Type="String">C</Data></Cell><Cell><Data ss:Type="String">C</Data></Cell><Cell><Data ss:Type="String">C</Data></Cell><Cell><Data ss:Type="String">C</Data></Cell><Cell><Data ss:Type="String">C</Data></Cell><Cell><Data ss:Type="String">C</Data></Cell><Cell><Data ss:Type="String">C</Data></Cell><Cell><Data ss:Type="String">C</Data></Cell><Cell><Data ss:Type="Number">0</Data></Cell><Cell><Data ss:Type="Number">0</Data></Cell><Cell><Data ss:Type="Number">0</Data></Cell><Cell><Data ss:Type="Number">0</Data></Cell><Cell><Data ss:Type="Number">0</Data></Cell><Cell><Data ss:Type="Number">0</Data></Cell><Cell><Data ss:Type="Number">0</Data></Cell><Cell><Data ss:Type="Number">0</Data></Cell><Cell><Data ss:Type="Number">0</Data></Cell><Cell><Data ss:Type="Number">0</Data></Cell><Cell><Data ss:Type="Number">0</Data></Cell><Cell><Data ss:Type="Number">0</Data></Cell><Cell><Data ss:Type="Number">0</Data></Cell><Cell><Data ss:Type="Number">0</Data></Cell><Cell><Data ss:Type="Number">0</Data></Cell><Cell><Data ss:Type="String"></Data></Cell></Row><Row><Cell><Data ss:Type="Number">33</Data></Cell><Cell><Data ss:Type="String">Activity trapping on QMA</Data></Cell><Cell><Data ss:Type="Number">1</Data></Cell><Cell><Data ss:Type="Number">0</Data></Cell><Cell><Data ss:Type="Number">0</Data></Cell><Cell><Data ss:Type="Number">0</Data></Cell><Cell><Data ss:Type="Number">500</Data></Cell><Cell><Data ss:Type="Number">-400</Data></Cell><Cell><Data ss:Type="Number">0</Data></Cell><Cell><Data ss:Type="Number">0</Data></Cell><Cell><Data ss:Type="Number">0</Data></Cell><Cell><Data ss:Type="Number">0</Data></Cell><Cell><Data ss:Type="Number">0</Data></Cell><Cell><Data ss:Type="Number">1</Data></Cell><Cell><Data ss:Type="Number">0</Data></Cell><Cell><Data ss:Type="Number">1</Data></Cell><Cell><Data ss:Type="Number">0</Data></Cell><Cell><Data ss:Type="Number">0</Data></Cell><Cell><Data ss:Type="Number">0</Data></Cell><Cell><Data ss:Type="String">R</Data></Cell><Cell><Data ss:Type="String">C</Data></Cell><Cell><Data ss:Type="String">C</Data></Cell><Cell><Data ss:Type="String">L</Data></Cell><Cell><Data ss:Type="String">R</Data></Cell><Cell><Data ss:Type="String">L</Data></Cell><Cell><Data ss:Type="String">C</Data></Cell><Cell><Data ss:Type="String">C</Data></Cell><Cell><Data ss:Type="String">C</Data></Cell><Cell><Data ss:Type="String">C</Data></Cell><Cell><Data ss:Type="String">C</Data></Cell><Cell><Data ss:Type="String">C</Data></Cell><Cell><Data ss:Type="String">C</Data></Cell><Cell><Data ss:Type="String">C</Data></Cell><Cell><Data ss:Type="String">C</Data></Cell><Cell><Data ss:Type="String">C</Data></Cell><Cell><Data ss:Type="String">C</Data></Cell><Cell><Data ss:Type="String">C</Data></Cell><Cell><Data ss:Type="String">C</Data></Cell><Cell><Data ss:Type="String">C</Data></Cell><Cell><Data ss:Type="String">C</Data></Cell><Cell><Data ss:Type="String">C</Data></Cell><Cell><Data ss:Type="String">C</Data></Cell><Cell><Data ss:Type="String">C</Data></Cell><Cell><Data ss:Type="String">C</Data></Cell><Cell><Data ss:Type="Number">0</Data></Cell><Cell><Data ss:Type="Number">0</Data></Cell><Cell><Data ss:Type="Number">0</Data></Cell><Cell><Data ss:Type="Number">0</Data></Cell><Cell><Data ss:Type="Number">0</Data></Cell><Cell><Data ss:Type="Number">0</Data></Cell><Cell><Data ss:Type="Number">0</Data></Cell><Cell><Data ss:Type="Number">0</Data></Cell><Cell><Data ss:Type="Number">0</Data></Cell><Cell><Data ss:Type="Number">0</Data></Cell><Cell><Data ss:Type="Number">40</Data></Cell><Cell><Data ss:Type="Number">0</Data></Cell><Cell><Data ss:Type="Number">0</Data></Cell><Cell><Data ss:Type="Number">0</Data></Cell><Cell><Data ss:Type="Number">0</Data></Cell><Cell><Data ss:Type="String"></Data></Cell></Row><Row><Cell><Data ss:Type="Number">34</Data></Cell><Cell><Data ss:Type="String">Activity trapping on QMA</Data></Cell><Cell><Data ss:Type="Number">30</Data></Cell><Cell><Data ss:Type="Number">0</Data></Cell><Cell><Data ss:Type="Number">0</Data></Cell><Cell><Data ss:Type="Number">0</Data></Cell><Cell><Data ss:Type="Number">500</Data></Cell><Cell><Data ss:Type="Number">-400</Data></Cell><Cell><Data ss:Type="Number">0</Data></Cell><Cell><Data ss:Type="Number">0</Data></Cell><Cell><Data ss:Type="Number">0</Data></Cell><Cell><Data ss:Type="Number">0</Data></Cell><Cell><Data ss:Type="Number">0</Data></Cell><Cell><Data ss:Type="Number">1</Data></Cell><Cell><Data ss:Type="Number">0</Data></Cell><Cell><Data ss:Type="Number">1</Data></Cell><Cell><Data ss:Type="Number">0</Data></Cell><Cell><Data ss:Type="Number">0</Data></Cell><Cell><Data ss:Type="Number">0</Data></Cell><Cell><Data ss:Type="String">R</Data></Cell><Cell><Data ss:Type="String">C</Data></Cell><Cell><Data ss:Type="String">C</Data></Cell><Cell><Data ss:Type="String">L</Data></Cell><Cell><Data ss:Type="String">R</Data></Cell><Cell><Data ss:Type="String">L</Data></Cell><Cell><Data ss:Type="String">C</Data></Cell><Cell><Data ss:Type="String">C</Data></Cell><Cell><Data ss:Type="String">C</Data></Cell><Cell><Data ss:Type="String">C</Data></Cell><Cell><Data ss:Type="String">C</Data></Cell><Cell><Data ss:Type="String">C</Data></Cell><Cell><Data ss:Type="String">C</Data></Cell><Cell><Data ss:Type="String">C</Data></Cell><Cell><Data ss:Type="String">C</Data></Cell><Cell><Data ss:Type="String">C</Data></Cell><Cell><Data ss:Type="String">C</Data></Cell><Cell><Data ss:Type="String">C</Data></Cell><Cell><Data ss:Type="String">C</Data></Cell><Cell><Data ss:Type="String">C</Data></Cell><Cell><Data ss:Type="String">C</Data></Cell><Cell><Data ss:Type="String">C</Data></Cell><Cell><Data ss:Type="String">C</Data></Cell><Cell><Data ss:Type="String">C</Data></Cell><Cell><Data ss:Type="String">C</Data></Cell><Cell><Data ss:Type="Number">0</Data></Cell><Cell><Data ss:Type="Number">0</Data></Cell><Cell><Data ss:Type="Number">0</Data></Cell><Cell><Data ss:Type="Number">0</Data></Cell><Cell><Data ss:Type="Number">0</Data></Cell><Cell><Data ss:Type="Number">0</Data></Cell><Cell><Data ss:Type="Number">0</Data></Cell><Cell><Data ss:Type="Number">0</Data></Cell><Cell><Data ss:Type="Number">0</Data></Cell><Cell><Data ss:Type="Number">0</Data></Cell><Cell><Data ss:Type="Number">0</Data></Cell><Cell><Data ss:Type="Number">0</Data></Cell><Cell><Data ss:Type="Number">0</Data></Cell><Cell><Data ss:Type="Number">0</Data></Cell><Cell><Data ss:Type="Number">0</Data></Cell><Cell><Data ss:Type="String"></Data></Cell></Row><Row><Cell><Data ss:Type="Number">35</Data></Cell><Cell><Data ss:Type="String">Activity trapping on QMA</Data></Cell><Cell><Data ss:Type="Number">1</Data></Cell><Cell><Data ss:Type="Number">0</Data></Cell><Cell><Data ss:Type="Number">0</Data></Cell><Cell><Data ss:Type="Number">0</Data></Cell><Cell><Data ss:Type="Number">500</Data></Cell><Cell><Data ss:Type="Number">-400</Data></Cell><Cell><Data ss:Type="Number">0</Data></Cell><Cell><Data ss:Type="Number">0</Data></Cell><Cell><Data ss:Type="Number">0</Data></Cell><Cell><Data ss:Type="Number">0</Data></Cell><Cell><Data ss:Type="Number">0</Data></Cell><Cell><Data ss:Type="Number">1</Data></Cell><Cell><Data ss:Type="Number">0</Data></Cell><Cell><Data ss:Type="Number">1</Data></Cell><Cell><Data ss:Type="Number">0</Data></Cell><Cell><Data ss:Type="Number">0</Data></Cell><Cell><Data ss:Type="Number">0</Data></Cell><Cell><Data ss:Type="String">R</Data></Cell><Cell><Data ss:Type="String">C</Data></Cell><Cell><Data ss:Type="String">C</Data></Cell><Cell><Data ss:Type="String">L</Data></Cell><Cell><Data ss:Type="String">R</Data></Cell><Cell><Data ss:Type="String">L</Data></Cell><Cell><Data ss:Type="String">C</Data></Cell><Cell><Data ss:Type="String">C</Data></Cell><Cell><Data ss:Type="String">C</Data></Cell><Cell><Data ss:Type="String">C</Data></Cell><Cell><Data ss:Type="String">C</Data></Cell><Cell><Data ss:Type="String">C</Data></Cell><Cell><Data ss:Type="String">C</Data></Cell><Cell><Data ss:Type="String">C</Data></Cell><Cell><Data ss:Type="String">C</Data></Cell><Cell><Data ss:Type="String">C</Data></Cell><Cell><Data ss:Type="String">C</Data></Cell><Cell><Data ss:Type="String">C</Data></Cell><Cell><Data ss:Type="String">C</Data></Cell><Cell><Data ss:Type="String">C</Data></Cell><Cell><Data ss:Type="String">C</Data></Cell><Cell><Data ss:Type="String">C</Data></Cell><Cell><Data ss:Type="String">C</Data></Cell><Cell><Data ss:Type="String">C</Data></Cell><Cell><Data ss:Type="String">C</Data></Cell><Cell><Data ss:Type="Number">0</Data></Cell><Cell><Data ss:Type="Number">0</Data></Cell><Cell><Data ss:Type="Number">0</Data></Cell><Cell><Data ss:Type="Number">0</Data></Cell><Cell><Data ss:Type="Number">0</Data></Cell><Cell><Data ss:Type="Number">0</Data></Cell><Cell><Data ss:Type="Number">0</Data></Cell><Cell><Data ss:Type="Number">0</Data></Cell><Cell><Data ss:Type="Number">0</Data></Cell><Cell><Data ss:Type="Number">0</Data></Cell><Cell><Data ss:Type="Number">50</Data></Cell><Cell><Data ss:Type="Number">0</Data></Cell><Cell><Data ss:Type="Number">0</Data></Cell><Cell><Data ss:Type="Number">0</Data></Cell><Cell><Data ss:Type="Number">0</Data></Cell><Cell><Data ss:Type="String"></Data></Cell></Row><Row><Cell><Data ss:Type="Number">36</Data></Cell><Cell><Data ss:Type="String">Activity trapping on QMA</Data></Cell><Cell><Data ss:Type="Number">25</Data></Cell><Cell><Data ss:Type="Number">0</Data></Cell><Cell><Data ss:Type="Number">0</Data></Cell><Cell><Data ss:Type="Number">0</Data></Cell><Cell><Data ss:Type="Number">500</Data></Cell><Cell><Data ss:Type="Number">-400</Data></Cell><Cell><Data ss:Type="Number">0</Data></Cell><Cell><Data ss:Type="Number">0</Data></Cell><Cell><Data ss:Type="Number">0</Data></Cell><Cell><Data ss:Type="Number">0</Data></Cell><Cell><Data ss:Type="Number">0</Data></Cell><Cell><Data ss:Type="Number">1</Data></Cell><Cell><Data ss:Type="Number">0</Data></Cell><Cell><Data ss:Type="Number">1</Data></Cell><Cell><Data ss:Type="Number">0</Data></Cell><Cell><Data ss:Type="Number">0</Data></Cell><Cell><Data ss:Type="Number">0</Data></Cell><Cell><Data ss:Type="String">R</Data></Cell><Cell><Data ss:Type="String">C</Data></Cell><Cell><Data ss:Type="String">C</Data></Cell><Cell><Data ss:Type="String">L</Data></Cell><Cell><Data ss:Type="String">R</Data></Cell><Cell><Data ss:Type="String">L</Data></Cell><Cell><Data ss:Type="String">C</Data></Cell><Cell><Data ss:Type="String">C</Data></Cell><Cell><Data ss:Type="String">C</Data></Cell><Cell><Data ss:Type="String">C</Data></Cell><Cell><Data ss:Type="String">C</Data></Cell><Cell><Data ss:Type="String">C</Data></Cell><Cell><Data ss:Type="String">C</Data></Cell><Cell><Data ss:Type="String">C</Data></Cell><Cell><Data ss:Type="String">C</Data></Cell><Cell><Data ss:Type="String">C</Data></Cell><Cell><Data ss:Type="String">C</Data></Cell><Cell><Data ss:Type="String">C</Data></Cell><Cell><Data ss:Type="String">C</Data></Cell><Cell><Data ss:Type="String">C</Data></Cell><Cell><Data ss:Type="String">C</Data></Cell><Cell><Data ss:Type="String">C</Data></Cell><Cell><Data ss:Type="String">C</Data></Cell><Cell><Data ss:Type="String">C</Data></Cell><Cell><Data ss:Type="String">C</Data></Cell><Cell><Data ss:Type="Number">0</Data></Cell><Cell><Data ss:Type="Number">0</Data></Cell><Cell><Data ss:Type="Number">0</Data></Cell><Cell><Data ss:Type="Number">0</Data></Cell><Cell><Data ss:Type="Number">0</Data></Cell><Cell><Data ss:Type="Number">0</Data></Cell><Cell><Data ss:Type="Number">0</Data></Cell><Cell><Data ss:Type="Number">0</Data></Cell><Cell><Data ss:Type="Number">0</Data></Cell><Cell><Data ss:Type="Number">0</Data></Cell><Cell><Data ss:Type="Number">0</Data></Cell><Cell><Data ss:Type="Number">0</Data></Cell><Cell><Data ss:Type="Number">0</Data></Cell><Cell><Data ss:Type="Number">0</Data></Cell><Cell><Data ss:Type="Number">0</Data></Cell><Cell><Data ss:Type="String"></Data></Cell></Row><Row><Cell><Data ss:Type="Number">37</Data></Cell><Cell><Data ss:Type="String">Activity trapping on QMA</Data></Cell><Cell><Data ss:Type="Number">1</Data></Cell><Cell><Data ss:Type="Number">0</Data></Cell><Cell><Data ss:Type="Number">0</Data></Cell><Cell><Data ss:Type="Number">0</Data></Cell><Cell><Data ss:Type="Number">500</Data></Cell><Cell><Data ss:Type="Number">-400</Data></Cell><Cell><Data ss:Type="Number">0</Data></Cell><Cell><Data ss:Type="Number">0</Data></Cell><Cell><Data ss:Type="Number">0</Data></Cell><Cell><Data ss:Type="Number">0</Data></Cell><Cell><Data ss:Type="Number">0</Data></Cell><Cell><Data ss:Type="Number">1</Data></Cell><Cell><Data ss:Type="Number">0</Data></Cell><Cell><Data ss:Type="Number">1</Data></Cell><Cell><Data ss:Type="Number">0</Data></Cell><Cell><Data ss:Type="Number">0</Data></Cell><Cell><Data ss:Type="Number">0</Data></Cell><Cell><Data ss:Type="String">R</Data></Cell><Cell><Data ss:Type="String">C</Data></Cell><Cell><Data ss:Type="String">C</Data></Cell><Cell><Data ss:Type="String">L</Data></Cell><Cell><Data ss:Type="String">R</Data></Cell><Cell><Data ss:Type="String">L</Data></Cell><Cell><Data ss:Type="String">C</Data></Cell><Cell><Data ss:Type="String">C</Data></Cell><Cell><Data ss:Type="String">C</Data></Cell><Cell><Data ss:Type="String">C</Data></Cell><Cell><Data ss:Type="String">C</Data></Cell><Cell><Data ss:Type="String">C</Data></Cell><Cell><Data ss:Type="String">C</Data></Cell><Cell><Data ss:Type="String">C</Data></Cell><Cell><Data ss:Type="String">C</Data></Cell><Cell><Data ss:Type="String">C</Data></Cell><Cell><Data ss:Type="String">C</Data></Cell><Cell><Data ss:Type="String">C</Data></Cell><Cell><Data ss:Type="String">C</Data></Cell><Cell><Data ss:Type="String">C</Data></Cell><Cell><Data ss:Type="String">C</Data></Cell><Cell><Data ss:Type="String">C</Data></Cell><Cell><Data ss:Type="String">C</Data></Cell><Cell><Data ss:Type="String">C</Data></Cell><Cell><Data ss:Type="String">C</Data></Cell><Cell><Data ss:Type="Number">0</Data></Cell><Cell><Data ss:Type="Number">0</Data></Cell><Cell><Data ss:Type="Number">0</Data></Cell><Cell><Data ss:Type="Number">0</Data></Cell><Cell><Data ss:Type="Number">0</Data></Cell><Cell><Data ss:Type="Number">0</Data></Cell><Cell><Data ss:Type="Number">0</Data></Cell><Cell><Data ss:Type="Number">0</Data></Cell><Cell><Data ss:Type="Number">0</Data></Cell><Cell><Data ss:Type="Number">0</Data></Cell><Cell><Data ss:Type="Number">60</Data></Cell><Cell><Data ss:Type="Number">0</Data></Cell><Cell><Data ss:Type="Number">0</Data></Cell><Cell><Data ss:Type="Number">0</Data></Cell><Cell><Data ss:Type="Number">0</Data></Cell><Cell><Data ss:Type="String"></Data></Cell></Row><Row><Cell><Data ss:Type="Number">38</Data></Cell><Cell><Data ss:Type="String">Activity trapping on QMA</Data></Cell><Cell><Data ss:Type="Number">10</Data></Cell><Cell><Data ss:Type="Number">200</Data></Cell><Cell><Data ss:Type="Number">0</Data></Cell><Cell><Data ss:Type="Number">0</Data></Cell><Cell><Data ss:Type="Number">600</Data></Cell><Cell><Data ss:Type="Number">-500</Data></Cell><Cell><Data ss:Type="Number">0</Data></Cell><Cell><Data ss:Type="Number">0</Data></Cell><Cell><Data ss:Type="Number">0</Data></Cell><Cell><Data ss:Type="Number">0</Data></Cell><Cell><Data ss:Type="Number">0</Data></Cell><Cell><Data ss:Type="Number">1</Data></Cell><Cell><Data ss:Type="Number">0</Data></Cell><Cell><Data ss:Type="Number">1</Data></Cell><Cell><Data ss:Type="Number">0</Data></Cell><Cell><Data ss:Type="Number">0</Data></Cell><Cell><Data ss:Type="Number">0</Data></Cell><Cell><Data ss:Type="String">R</Data></Cell><Cell><Data ss:Type="String">C</Data></Cell><Cell><Data ss:Type="String">C</Data></Cell><Cell><Data ss:Type="String">L</Data></Cell><Cell><Data ss:Type="String">R</Data></Cell><Cell><Data ss:Type="String">L</Data></Cell><Cell><Data ss:Type="String">C</Data></Cell><Cell><Data ss:Type="String">C</Data></Cell><Cell><Data ss:Type="String">C</Data></Cell><Cell><Data ss:Type="String">C</Data></Cell><Cell><Data ss:Type="String">C</Data></Cell><Cell><Data ss:Type="String">C</Data></Cell><Cell><Data ss:Type="String">C</Data></Cell><Cell><Data ss:Type="String">C</Data></Cell><Cell><Data ss:Type="String">C</Data></Cell><Cell><Data ss:Type="String">C</Data></Cell><Cell><Data ss:Type="String">C</Data></Cell><Cell><Data ss:Type="String">C</Data></Cell><Cell><Data ss:Type="String">C</Data></Cell><Cell><Data ss:Type="String">C</Data></Cell><Cell><Data ss:Type="String">C</Data></Cell><Cell><Data ss:Type="String">C</Data></Cell><Cell><Data ss:Type="String">C</Data></Cell><Cell><Data ss:Type="String">C</Data></Cell><Cell><Data ss:Type="String">C</Data></Cell><Cell><Data ss:Type="Number">0</Data></Cell><Cell><Data ss:Type="Number">0</Data></Cell><Cell><Data ss:Type="Number">0</Data></Cell><Cell><Data ss:Type="Number">0</Data></Cell><Cell><Data ss:Type="Number">0</Data></Cell><Cell><Data ss:Type="Number">0</Data></Cell><Cell><Data ss:Type="Number">0</Data></Cell><Cell><Data ss:Type="Number">0</Data></Cell><Cell><Data ss:Type="Number">0</Data></Cell><Cell><Data ss:Type="Number">0</Data></Cell><Cell><Data ss:Type="Number">0</Data></Cell><Cell><Data ss:Type="Number">2</Data></Cell><Cell><Data ss:Type="Number">-1</Data></Cell><Cell><Data ss:Type="Number">0</Data></Cell><Cell><Data ss:Type="Number">0</Data></Cell><Cell><Data ss:Type="String"></Data></Cell></Row><Row><Cell><Data ss:Type="Number">39</Data></Cell><Cell><Data ss:Type="String">Activity trapping on QMA</Data></Cell><Cell><Data ss:Type="Number">20</Data></Cell><Cell><Data ss:Type="Number">200</Data></Cell><Cell><Data ss:Type="Number">0</Data></Cell><Cell><Data ss:Type="Number">0</Data></Cell><Cell><Data ss:Type="Number">700</Data></Cell><Cell><Data ss:Type="Number">-700</Data></Cell><Cell><Data ss:Type="Number">0</Data></Cell><Cell><Data ss:Type="Number">0</Data></Cell><Cell><Data ss:Type="Number">0</Data></Cell><Cell><Data ss:Type="Number">0</Data></Cell><Cell><Data ss:Type="Number">0</Data></Cell><Cell><Data ss:Type="Number">1</Data></Cell><Cell><Data ss:Type="Number">0</Data></Cell><Cell><Data ss:Type="Number">1</Data></Cell><Cell><Data ss:Type="Number">0</Data></Cell><Cell><Data ss:Type="Number">0</Data></Cell><Cell><Data ss:Type="Number">0</Data></Cell><Cell><Data ss:Type="String">R</Data></Cell><Cell><Data ss:Type="String">C</Data></Cell><Cell><Data ss:Type="String">C</Data></Cell><Cell><Data ss:Type="String">L</Data></Cell><Cell><Data ss:Type="String">R</Data></Cell><Cell><Data ss:Type="String">L</Data></Cell><Cell><Data ss:Type="String">C</Data></Cell><Cell><Data ss:Type="String">C</Data></Cell><Cell><Data ss:Type="String">C</Data></Cell><Cell><Data ss:Type="String">C</Data></Cell><Cell><Data ss:Type="String">C</Data></Cell><Cell><Data ss:Type="String">C</Data></Cell><Cell><Data ss:Type="String">C</Data></Cell><Cell><Data ss:Type="String">C</Data></Cell><Cell><Data ss:Type="String">C</Data></Cell><Cell><Data ss:Type="String">C</Data></Cell><Cell><Data ss:Type="String">C</Data></Cell><Cell><Data ss:Type="String">C</Data></Cell><Cell><Data ss:Type="String">C</Data></Cell><Cell><Data ss:Type="String">C</Data></Cell><Cell><Data ss:Type="String">C</Data></Cell><Cell><Data ss:Type="String">C</Data></Cell><Cell><Data ss:Type="String">C</Data></Cell><Cell><Data ss:Type="String">C</Data></Cell><Cell><Data ss:Type="String">C</Data></Cell><Cell><Data ss:Type="Number">0</Data></Cell><Cell><Data ss:Type="Number">0</Data></Cell><Cell><Data ss:Type="Number">0</Data></Cell><Cell><Data ss:Type="Number">0</Data></Cell><Cell><Data ss:Type="Number">0</Data></Cell><Cell><Data ss:Type="Number">0</Data></Cell><Cell><Data ss:Type="Number">0</Data></Cell><Cell><Data ss:Type="Number">0</Data></Cell><Cell><Data ss:Type="Number">0</Data></Cell><Cell><Data ss:Type="Number">0</Data></Cell><Cell><Data ss:Type="Number">0</Data></Cell><Cell><Data ss:Type="Number">2</Data></Cell><Cell><Data ss:Type="Number">-1</Data></Cell><Cell><Data ss:Type="Number">0</Data></Cell><Cell><Data ss:Type="Number">0</Data></Cell><Cell><Data ss:Type="String"></Data></Cell></Row><Row><Cell><Data ss:Type="Number">40</Data></Cell><Cell><Data ss:Type="String">Activity trapping on QMA</Data></Cell><Cell><Data ss:Type="Number">30</Data></Cell><Cell><Data ss:Type="Number">200</Data></Cell><Cell><Data ss:Type="Number">0</Data></Cell><Cell><Data ss:Type="Number">0</Data></Cell><Cell><Data ss:Type="Number">1000</Data></Cell><Cell><Data ss:Type="Number">-1000</Data></Cell><Cell><Data ss:Type="Number">0</Data></Cell><Cell><Data ss:Type="Number">0</Data></Cell><Cell><Data ss:Type="Number">0</Data></Cell><Cell><Data ss:Type="Number">0</Data></Cell><Cell><Data ss:Type="Number">0</Data></Cell><Cell><Data ss:Type="Number">1</Data></Cell><Cell><Data ss:Type="Number">0</Data></Cell><Cell><Data ss:Type="Number">1</Data></Cell><Cell><Data ss:Type="Number">0</Data></Cell><Cell><Data ss:Type="Number">0</Data></Cell><Cell><Data ss:Type="Number">0</Data></Cell><Cell><Data ss:Type="String">R</Data></Cell><Cell><Data ss:Type="String">C</Data></Cell><Cell><Data ss:Type="String">C</Data></Cell><Cell><Data ss:Type="String">L</Data></Cell><Cell><Data ss:Type="String">R</Data></Cell><Cell><Data ss:Type="String">L</Data></Cell><Cell><Data ss:Type="String">C</Data></Cell><Cell><Data ss:Type="String">C</Data></Cell><Cell><Data ss:Type="String">C</Data></Cell><Cell><Data ss:Type="String">C</Data></Cell><Cell><Data ss:Type="String">C</Data></Cell><Cell><Data ss:Type="String">C</Data></Cell><Cell><Data ss:Type="String">C</Data></Cell><Cell><Data ss:Type="String">C</Data></Cell><Cell><Data ss:Type="String">C</Data></Cell><Cell><Data ss:Type="String">C</Data></Cell><Cell><Data ss:Type="String">C</Data></Cell><Cell><Data ss:Type="String">C</Data></Cell><Cell><Data ss:Type="String">C</Data></Cell><Cell><Data ss:Type="String">C</Data></Cell><Cell><Data ss:Type="String">C</Data></Cell><Cell><Data ss:Type="String">C</Data></Cell><Cell><Data ss:Type="String">C</Data></Cell><Cell><Data ss:Type="String">C</Data></Cell><Cell><Data ss:Type="String">C</Data></Cell><Cell><Data ss:Type="Number">0</Data></Cell><Cell><Data ss:Type="Number">0</Data></Cell><Cell><Data ss:Type="Number">0</Data></Cell><Cell><Data ss:Type="Number">0</Data></Cell><Cell><Data ss:Type="Number">0</Data></Cell><Cell><Data ss:Type="Number">0</Data></Cell><Cell><Data ss:Type="Number">0</Data></Cell><Cell><Data ss:Type="Number">0</Data></Cell><Cell><Data ss:Type="Number">0</Data></Cell><Cell><Data ss:Type="Number">0</Data></Cell><Cell><Data ss:Type="Number">0</Data></Cell><Cell><Data ss:Type="Number">2</Data></Cell><Cell><Data ss:Type="Number">-1</Data></Cell><Cell><Data ss:Type="Number">0</Data></Cell><Cell><Data ss:Type="Number">0</Data></Cell><Cell><Data ss:Type="String"></Data></Cell></Row><Row><Cell><Data ss:Type="Number">41</Data></Cell><Cell><Data ss:Type="String">Activity trapped on QMA</Data></Cell><Cell><Data ss:Type="Number">5</Data></Cell><Cell><Data ss:Type="Number">200</Data></Cell><Cell><Data ss:Type="Number">0</Data></Cell><Cell><Data ss:Type="Number">0</Data></Cell><Cell><Data ss:Type="Number">801</Data></Cell><Cell><Data ss:Type="Number">-200</Data></Cell><Cell><Data ss:Type="Number">0</Data></Cell><Cell><Data ss:Type="Number">0</Data></Cell><Cell><Data ss:Type="Number">0</Data></Cell><Cell><Data ss:Type="Number">0</Data></Cell><Cell><Data ss:Type="Number">1</Data></Cell><Cell><Data ss:Type="Number">0</Data></Cell><Cell><Data ss:Type="Number">0</Data></Cell><Cell><Data ss:Type="Number">0</Data></Cell><Cell><Data ss:Type="Number">0</Data></Cell><Cell><Data ss:Type="Number">1</Data></Cell><Cell><Data ss:Type="Number">0</Data></Cell><Cell><Data ss:Type="String">C</Data></Cell><Cell><Data ss:Type="String">C</Data></Cell><Cell><Data ss:Type="String">C</Data></Cell><Cell><Data ss:Type="String">C</Data></Cell><Cell><Data ss:Type="String">C</Data></Cell><Cell><Data ss:Type="String">C</Data></Cell><Cell><Data ss:Type="String">C</Data></Cell><Cell><Data ss:Type="String">C</Data></Cell><Cell><Data ss:Type="String">C</Data></Cell><Cell><Data ss:Type="String">C</Data></Cell><Cell><Data ss:Type="String">C</Data></Cell><Cell><Data ss:Type="String">C</Data></Cell><Cell><Data ss:Type="String">C</Data></Cell><Cell><Data ss:Type="String">C</Data></Cell><Cell><Data ss:Type="String">C</Data></Cell><Cell><Data ss:Type="String">C</Data></Cell><Cell><Data ss:Type="String">C</Data></Cell><Cell><Data ss:Type="String">C</Data></Cell><Cell><Data ss:Type="String">C</Data></Cell><Cell><Data ss:Type="String">C</Data></Cell><Cell><Data ss:Type="String">C</Data></Cell><Cell><Data ss:Type="String">C</Data></Cell><Cell><Data ss:Type="String">C</Data></Cell><Cell><Data ss:Type="String">C</Data></Cell><Cell><Data ss:Type="String">C</Data></Cell><Cell><Data ss:Type="Number">0</Data></Cell><Cell><Data ss:Type="Number">0</Data></Cell><Cell><Data ss:Type="Number">0</Data></Cell><Cell><Data ss:Type="Number">0</Data></Cell><Cell><Data ss:Type="Number">0</Data></Cell><Cell><Data ss:Type="Number">0</Data></Cell><Cell><Data ss:Type="Number">0</Data></Cell><Cell><Data ss:Type="Number">0</Data></Cell><Cell><Data ss:Type="Number">0</Data></Cell><Cell><Data ss:Type="Number">0</Data></Cell><Cell><Data ss:Type="Number">0</Data></Cell><Cell><Data ss:Type="Number">1</Data></Cell><Cell><Data ss:Type="Number">0</Data></Cell><Cell><Data ss:Type="Number">1</Data></Cell><Cell><Data ss:Type="Number">2</Data></Cell><Cell><Data ss:Type="String"></Data></Cell></Row><Row><Cell><Data ss:Type="Number">42</Data></Cell><Cell><Data ss:Type="String">Syringe 1 pressurisation</Data></Cell><Cell><Data ss:Type="Number">3</Data></Cell><Cell><Data ss:Type="Number">200</Data></Cell><Cell><Data ss:Type="Number">0</Data></Cell><Cell><Data ss:Type="Number">0</Data></Cell><Cell><Data ss:Type="Number">800</Data></Cell><Cell><Data ss:Type="Number">-200</Data></Cell><Cell><Data ss:Type="Number">0</Data></Cell><Cell><Data ss:Type="Number">0</Data></Cell><Cell><Data ss:Type="Number">0</Data></Cell><Cell><Data ss:Type="Number">1</Data></Cell><Cell><Data ss:Type="Number">0</Data></Cell><Cell><Data ss:Type="Number">0</Data></Cell><Cell><Data ss:Type="Number">0</Data></Cell><Cell><Data ss:Type="Number">0</Data></Cell><Cell><Data ss:Type="Number">0</Data></Cell><Cell><Data ss:Type="Number">1</Data></Cell><Cell><Data ss:Type="Number">0</Data></Cell><Cell><Data ss:Type="String">C</Data></Cell><Cell><Data ss:Type="String">C</Data></Cell><Cell><Data ss:Type="String">L</Data></Cell><Cell><Data ss:Type="String">C</Data></Cell><Cell><Data ss:Type="String">C</Data></Cell><Cell><Data ss:Type="String">C</Data></Cell><Cell><Data ss:Type="String">C</Data></Cell><Cell><Data ss:Type="String">C</Data></Cell><Cell><Data ss:Type="String">C</Data></Cell><Cell><Data ss:Type="String">C</Data></Cell><Cell><Data ss:Type="String">C</Data></Cell><Cell><Data ss:Type="String">C</Data></Cell><Cell><Data ss:Type="String">C</Data></Cell><Cell><Data ss:Type="String">C</Data></Cell><Cell><Data ss:Type="String">C</Data></Cell><Cell><Data ss:Type="String">C</Data></Cell><Cell><Data ss:Type="String">C</Data></Cell><Cell><Data ss:Type="String">C</Data></Cell><Cell><Data ss:Type="String">C</Data></Cell><Cell><Data ss:Type="String">C</Data></Cell><Cell><Data ss:Type="String">C</Data></Cell><Cell><Data ss:Type="String">C</Data></Cell><Cell><Data ss:Type="String">C</Data></Cell><Cell><Data ss:Type="String">C</Data></Cell><Cell><Data ss:Type="String">C</Data></Cell><Cell><Data ss:Type="Number">0</Data></Cell><Cell><Data ss:Type="Number">0</Data></Cell><Cell><Data ss:Type="Number">0</Data></Cell><Cell><Data ss:Type="Number">0</Data></Cell><Cell><Data ss:Type="Number">0</Data></Cell><Cell><Data ss:Type="Number">0</Data></Cell><Cell><Data ss:Type="Number">0</Data></Cell><Cell><Data ss:Type="Number">0</Data></Cell><Cell><Data ss:Type="Number">0</Data></Cell><Cell><Data ss:Type="Number">0</Data></Cell><Cell><Data ss:Type="Number">0</Data></Cell><Cell><Data ss:Type="Number">3</Data></Cell><Cell><Data ss:Type="Number">-1</Data></Cell><Cell><Data ss:Type="Number">0</Data></Cell><Cell><Data ss:Type="Number">0</Data></Cell><Cell><Data ss:Type="String"></Data></Cell></Row><Row><Cell><Data ss:Type="Number">43</Data></Cell><Cell><Data ss:Type="String">Eluent transferred to syringe 1</Data></Cell><Cell><Data ss:Type="Number">1</Data></Cell><Cell><Data ss:Type="Number">200</Data></Cell><Cell><Data ss:Type="Number">0</Data></Cell><Cell><Data ss:Type="Number">0</Data></Cell><Cell><Data ss:Type="Number">0</Data></Cell><Cell><Data ss:Type="Number">-200</Data></Cell><Cell><Data ss:Type="Number">0</Data></Cell><Cell><Data ss:Type="Number">0</Data></Cell><Cell><Data ss:Type="Number">0</Data></Cell><Cell><Data ss:Type="Number">0</Data></Cell><Cell><Data ss:Type="Number">0</Data></Cell><Cell><Data ss:Type="Number">0</Data></Cell><Cell><Data ss:Type="Number">0</Data></Cell><Cell><Data ss:Type="Number">0</Data></Cell><Cell><Data ss:Type="Number">0</Data></Cell><Cell><Data ss:Type="Number">0</Data></Cell><Cell><Data ss:Type="Number">0</Data></Cell><Cell><Data ss:Type="String">C</Data></Cell><Cell><Data ss:Type="String">R</Data></Cell><Cell><Data ss:Type="String">L</Data></Cell><Cell><Data ss:Type="String">C</Data></Cell><Cell><Data ss:Type="String">C</Data></Cell><Cell><Data ss:Type="String">C</Data></Cell><Cell><Data ss:Type="String">C</Data></Cell><Cell><Data ss:Type="String">L</Data></Cell><Cell><Data ss:Type="String">C</Data></Cell><Cell><Data ss:Type="String">C</Data></Cell><Cell><Data ss:Type="String">C</Data></Cell><Cell><Data ss:Type="String">C</Data></Cell><Cell><Data ss:Type="String">C</Data></Cell><Cell><Data ss:Type="String">C</Data></Cell><Cell><Data ss:Type="String">C</Data></Cell><Cell><Data ss:Type="String">C</Data></Cell><Cell><Data ss:Type="String">C</Data></Cell><Cell><Data ss:Type="String">C</Data></Cell><Cell><Data ss:Type="String">C</Data></Cell><Cell><Data ss:Type="String">C</Data></Cell><Cell><Data ss:Type="String">C</Data></Cell><Cell><Data ss:Type="String">C</Data></Cell><Cell><Data ss:Type="String">C</Data></Cell><Cell><Data ss:Type="String">C</Data></Cell><Cell><Data ss:Type="String">C</Data></Cell><Cell><Data ss:Type="Number">0</Data></Cell><Cell><Data ss:Type="Number">0</Data></Cell><Cell><Data ss:Type="Number">0</Data></Cell><Cell><Data ss:Type="Number">0</Data></Cell><Cell><Data ss:Type="Number">0</Data></Cell><Cell><Data ss:Type="Number">0</Data></Cell><Cell><Data ss:Type="Number">0</Data></Cell><Cell><Data ss:Type="Number">0</Data></Cell><Cell><Data ss:Type="Number">0</Data></Cell><Cell><Data ss:Type="Number">0</Data></Cell><Cell><Data ss:Type="Number">0</Data></Cell><Cell><Data ss:Type="Number">3</Data></Cell><Cell><Data ss:Type="Number">-1</Data></Cell><Cell><Data ss:Type="Number">0</Data></Cell><Cell><Data ss:Type="Number">0</Data></Cell><Cell><Data ss:Type="String"></Data></Cell></Row><Row><Cell><Data ss:Type="Number">44</Data></Cell><Cell><Data ss:Type="String">Eluent transferred to syringe 1</Data></Cell><Cell><Data ss:Type="Number">1</Data></Cell><Cell><Data ss:Type="Number">600</Data></Cell><Cell><Data ss:Type="Number">0</Data></Cell><Cell><Data ss:Type="Number">0</Data></Cell><Cell><Data ss:Type="Number">0</Data></Cell><Cell><Data ss:Type="Number">-200</Data></Cell><Cell><Data ss:Type="Number">0</Data></Cell><Cell><Data ss:Type="Number">0</Data></Cell><Cell><Data ss:Type="Number">0</Data></Cell><Cell><Data ss:Type="Number">0</Data></Cell><Cell><Data ss:Type="Number">0</Data></Cell><Cell><Data ss:Type="Number">0</Data></Cell><Cell><Data ss:Type="Number">0</Data></Cell><Cell><Data ss:Type="Number">0</Data></Cell><Cell><Data ss:Type="Number">0</Data></Cell><Cell><Data ss:Type="Number">0</Data></Cell><Cell><Data ss:Type="Number">0</Data></Cell><Cell><Data ss:Type="String">C</Data></Cell><Cell><Data ss:Type="String">R</Data></Cell><Cell><Data ss:Type="String">L</Data></Cell><Cell><Data ss:Type="String">L</Data></Cell><Cell><Data ss:Type="String">R</Data></Cell><Cell><Data ss:Type="String">C</Data></Cell><Cell><Data ss:Type="String">C</Data></Cell><Cell><Data ss:Type="String">L</Data></Cell><Cell><Data ss:Type="String">C</Data></Cell><Cell><Data ss:Type="String">C</Data></Cell><Cell><Data ss:Type="String">C</Data></Cell><Cell><Data ss:Type="String">C</Data></Cell><Cell><Data ss:Type="String">C</Data></Cell><Cell><Data ss:Type="String">C</Data></Cell><Cell><Data ss:Type="String">C</Data></Cell><Cell><Data ss:Type="String">C</Data></Cell><Cell><Data ss:Type="String">C</Data></Cell><Cell><Data ss:Type="String">C</Data></Cell><Cell><Data ss:Type="String">C</Data></Cell><Cell><Data ss:Type="String">C</Data></Cell><Cell><Data ss:Type="String">C</Data></Cell><Cell><Data ss:Type="String">C</Data></Cell><Cell><Data ss:Type="String">C</Data></Cell><Cell><Data ss:Type="String">C</Data></Cell><Cell><Data ss:Type="String">C</Data></Cell><Cell><Data ss:Type="Number">0</Data></Cell><Cell><Data ss:Type="Number">0</Data></Cell><Cell><Data ss:Type="Number">0</Data></Cell><Cell><Data ss:Type="Number">0</Data></Cell><Cell><Data ss:Type="Number">0</Data></Cell><Cell><Data ss:Type="Number">0</Data></Cell><Cell><Data ss:Type="Number">0</Data></Cell><Cell><Data ss:Type="Number">0</Data></Cell><Cell><Data ss:Type="Number">0</Data></Cell><Cell><Data ss:Type="Number">0</Data></Cell><Cell><Data ss:Type="Number">0</Data></Cell><Cell><Data ss:Type="Number">0</Data></Cell><Cell><Data ss:Type="Number">0</Data></Cell><Cell><Data ss:Type="Number">0</Data></Cell><Cell><Data ss:Type="Number">0</Data></Cell><Cell><Data ss:Type="String"></Data></Cell></Row><Row><Cell><Data ss:Type="Number">45</Data></Cell><Cell><Data ss:Type="String">Elution of activity into reactor</Data></Cell><Cell><Data ss:Type="Number">3</Data></Cell><Cell><Data ss:Type="Number">600</Data></Cell><Cell><Data ss:Type="Number">0</Data></Cell><Cell><Data ss:Type="Number">0</Data></Cell><Cell><Data ss:Type="Number">0</Data></Cell><Cell><Data ss:Type="Number">-200</Data></Cell><Cell><Data ss:Type="Number">0</Data></Cell><Cell><Data ss:Type="Number">0</Data></Cell><Cell><Data ss:Type="Number">0</Data></Cell><Cell><Data ss:Type="Number">0</Data></Cell><Cell><Data ss:Type="Number">0</Data></Cell><Cell><Data ss:Type="Number">0</Data></Cell><Cell><Data ss:Type="Number">0</Data></Cell><Cell><Data ss:Type="Number">0</Data></Cell><Cell><Data ss:Type="Number">0</Data></Cell><Cell><Data ss:Type="Number">1</Data></Cell><Cell><Data ss:Type="Number">0</Data></Cell><Cell><Data ss:Type="String">C</Data></Cell><Cell><Data ss:Type="String">C</Data></Cell><Cell><Data ss:Type="String">R</Data></Cell><Cell><Data ss:Type="String">L</Data></Cell><Cell><Data ss:Type="String">R</Data></Cell><Cell><Data ss:Type="String">C</Data></Cell><Cell><Data ss:Type="String">C</Data></Cell><Cell><Data ss:Type="String">L</Data></Cell><Cell><Data ss:Type="String">C</Data></Cell><Cell><Data ss:Type="String">C</Data></Cell><Cell><Data ss:Type="String">C</Data></Cell><Cell><Data ss:Type="String">C</Data></Cell><Cell><Data ss:Type="String">C</Data></Cell><Cell><Data ss:Type="String">C</Data></Cell><Cell><Data ss:Type="String">C</Data></Cell><Cell><Data ss:Type="String">C</Data></Cell><Cell><Data ss:Type="String">C</Data></Cell><Cell><Data ss:Type="String">C</Data></Cell><Cell><Data ss:Type="String">C</Data></Cell><Cell><Data ss:Type="String">C</Data></Cell><Cell><Data ss:Type="String">C</Data></Cell><Cell><Data ss:Type="String">C</Data></Cell><Cell><Data ss:Type="String">C</Data></Cell><Cell><Data ss:Type="String">C</Data></Cell><Cell><Data ss:Type="String">R</Data></Cell><Cell><Data ss:Type="Number">0</Data></Cell><Cell><Data ss:Type="Number">0</Data></Cell><Cell><Data ss:Type="Number">0</Data></Cell><Cell><Data ss:Type="Number">0</Data></Cell><Cell><Data ss:Type="Number">0</Data></Cell><Cell><Data ss:Type="Number">0</Data></Cell><Cell><Data ss:Type="Number">0</Data></Cell><Cell><Data ss:Type="Number">0</Data></Cell><Cell><Data ss:Type="Number">0</Data></Cell><Cell><Data ss:Type="Number">0</Data></Cell><Cell><Data ss:Type="Number">0</Data></Cell><Cell><Data ss:Type="Number">0</Data></Cell><Cell><Data ss:Type="Number">0</Data></Cell><Cell><Data ss:Type="Number">0</Data></Cell><Cell><Data ss:Type="Number">0</Data></Cell><Cell><Data ss:Type="String"></Data></Cell></Row><Row><Cell><Data ss:Type="Number">46</Data></Cell><Cell><Data ss:Type="String">Elution of activity into reactor</Data></Cell><Cell><Data ss:Type="Number">5</Data></Cell><Cell><Data ss:Type="Number">500</Data></Cell><Cell><Data ss:Type="Number">0</Data></Cell><Cell><Data ss:Type="Number">0</Data></Cell><Cell><Data ss:Type="Number">0</Data></Cell><Cell><Data ss:Type="Number">-200</Data></Cell><Cell><Data ss:Type="Number">0</Data></Cell><Cell><Data ss:Type="Number">0</Data></Cell><Cell><Data ss:Type="Number">0</Data></Cell><Cell><Data ss:Type="Number">0</Data></Cell><Cell><Data ss:Type="Number">0</Data></Cell><Cell><Data ss:Type="Number">0</Data></Cell><Cell><Data ss:Type="Number">0</Data></Cell><Cell><Data ss:Type="Number">0</Data></Cell><Cell><Data ss:Type="Number">0</Data></Cell><Cell><Data ss:Type="Number">1</Data></Cell><Cell><Data ss:Type="Number">0</Data></Cell><Cell><Data ss:Type="String">C</Data></Cell><Cell><Data ss:Type="String">C</Data></Cell><Cell><Data ss:Type="String">R</Data></Cell><Cell><Data ss:Type="String">L</Data></Cell><Cell><Data ss:Type="String">R</Data></Cell><Cell><Data ss:Type="String">C</Data></Cell><Cell><Data ss:Type="String">C</Data></Cell><Cell><Data ss:Type="String">L</Data></Cell><Cell><Data ss:Type="String">C</Data></Cell><Cell><Data ss:Type="String">C</Data></Cell><Cell><Data ss:Type="String">C</Data></Cell><Cell><Data ss:Type="String">C</Data></Cell><Cell><Data ss:Type="String">C</Data></Cell><Cell><Data ss:Type="String">C</Data></Cell><Cell><Data ss:Type="String">C</Data></Cell><Cell><Data ss:Type="String">C</Data></Cell><Cell><Data ss:Type="String">C</Data></Cell><Cell><Data ss:Type="String">C</Data></Cell><Cell><Data ss:Type="String">C</Data></Cell><Cell><Data ss:Type="String">C</Data></Cell><Cell><Data ss:Type="String">C</Data></Cell><Cell><Data ss:Type="String">C</Data></Cell><Cell><Data ss:Type="String">C</Data></Cell><Cell><Data ss:Type="String">C</Data></Cell><Cell><Data ss:Type="String">R</Data></Cell><Cell><Data ss:Type="Number">0</Data></Cell><Cell><Data ss:Type="Number">0</Data></Cell><Cell><Data ss:Type="Number">0</Data></Cell><Cell><Data ss:Type="Number">0</Data></Cell><Cell><Data ss:Type="Number">0</Data></Cell><Cell><Data ss:Type="Number">0</Data></Cell><Cell><Data ss:Type="Number">0</Data></Cell><Cell><Data ss:Type="Number">0</Data></Cell><Cell><Data ss:Type="Number">0</Data></Cell><Cell><Data ss:Type="Number">0</Data></Cell><Cell><Data ss:Type="Number">0</Data></Cell><Cell><Data ss:Type="Number">0</Data></Cell><Cell><Data ss:Type="Number">0</Data></Cell><Cell><Data ss:Type="Number">0</Data></Cell><Cell><Data ss:Type="Number">0</Data></Cell><Cell><Data ss:Type="String"></Data></Cell></Row><Row><Cell><Data ss:Type="Number">47</Data></Cell><Cell><Data ss:Type="String">Elution of activity into reactor</Data></Cell><Cell><Data ss:Type="Number">5</Data></Cell><Cell><Data ss:Type="Number">400</Data></Cell><Cell><Data ss:Type="Number">0</Data></Cell><Cell><Data ss:Type="Number">0</Data></Cell><Cell><Data ss:Type="Number">0</Data></Cell><Cell><Data ss:Type="Number">-200</Data></Cell><Cell><Data ss:Type="Number">0</Data></Cell><Cell><Data ss:Type="Number">0</Data></Cell><Cell><Data ss:Type="Number">0</Data></Cell><Cell><Data ss:Type="Number">0</Data></Cell><Cell><Data ss:Type="Number">0</Data></Cell><Cell><Data ss:Type="Number">0</Data></Cell><Cell><Data ss:Type="Number">0</Data></Cell><Cell><Data ss:Type="Number">0</Data></Cell><Cell><Data ss:Type="Number">0</Data></Cell><Cell><Data ss:Type="Number">1</Data></Cell><Cell><Data ss:Type="Number">0</Data></Cell><Cell><Data ss:Type="String">C</Data></Cell><Cell><Data ss:Type="String">C</Data></Cell><Cell><Data ss:Type="String">R</Data></Cell><Cell><Data ss:Type="String">L</Data></Cell><Cell><Data ss:Type="String">R</Data></Cell><Cell><Data ss:Type="String">C</Data></Cell><Cell><Data ss:Type="String">C</Data></Cell><Cell><Data ss:Type="String">L</Data></Cell><Cell><Data ss:Type="String">C</Data></Cell><Cell><Data ss:Type="String">C</Data></Cell><Cell><Data ss:Type="String">C</Data></Cell><Cell><Data ss:Type="String">C</Data></Cell><Cell><Data ss:Type="String">C</Data></Cell><Cell><Data ss:Type="String">C</Data></Cell><Cell><Data ss:Type="String">C</Data></Cell><Cell><Data ss:Type="String">C</Data></Cell><Cell><Data ss:Type="String">C</Data></Cell><Cell><Data ss:Type="String">C</Data></Cell><Cell><Data ss:Type="String">C</Data></Cell><Cell><Data ss:Type="String">C</Data></Cell><Cell><Data ss:Type="String">C</Data></Cell><Cell><Data ss:Type="String">C</Data></Cell><Cell><Data ss:Type="String">C</Data></Cell><Cell><Data ss:Type="String">C</Data></Cell><Cell><Data ss:Type="String">R</Data></Cell><Cell><Data ss:Type="Number">0</Data></Cell><Cell><Data ss:Type="Number">0</Data></Cell><Cell><Data ss:Type="Number">0</Data></Cell><Cell><Data ss:Type="Number">0</Data></Cell><Cell><Data ss:Type="Number">0</Data></Cell><Cell><Data ss:Type="Number">0</Data></Cell><Cell><Data ss:Type="Number">0</Data></Cell><Cell><Data ss:Type="Number">0</Data></Cell><Cell><Data ss:Type="Number">0</Data></Cell><Cell><Data ss:Type="Number">0</Data></Cell><Cell><Data ss:Type="Number">0</Data></Cell><Cell><Data ss:Type="Number">0</Data></Cell><Cell><Data ss:Type="Number">0</Data></Cell><Cell><Data ss:Type="Number">0</Data></Cell><Cell><Data ss:Type="Number">0</Data></Cell><Cell><Data ss:Type="String"></Data></Cell></Row><Row><Cell><Data ss:Type="Number">48</Data></Cell><Cell><Data ss:Type="String">Elution of activity into reactor</Data></Cell><Cell><Data ss:Type="Number">5</Data></Cell><Cell><Data ss:Type="Number">300</Data></Cell><Cell><Data ss:Type="Number">0</Data></Cell><Cell><Data ss:Type="Number">0</Data></Cell><Cell><Data ss:Type="Number">0</Data></Cell><Cell><Data ss:Type="Number">-200</Data></Cell><Cell><Data ss:Type="Number">90</Data></Cell><Cell><Data ss:Type="Number">0</Data></Cell><Cell><Data ss:Type="Number">0</Data></Cell><Cell><Data ss:Type="Number">0</Data></Cell><Cell><Data ss:Type="Number">0</Data></Cell><Cell><Data ss:Type="Number">0</Data></Cell><Cell><Data ss:Type="Number">0</Data></Cell><Cell><Data ss:Type="Number">0</Data></Cell><Cell><Data ss:Type="Number">0</Data></Cell><Cell><Data ss:Type="Number">1</Data></Cell><Cell><Data ss:Type="Number">0</Data></Cell><Cell><Data ss:Type="String">C</Data></Cell><Cell><Data ss:Type="String">C</Data></Cell><Cell><Data ss:Type="String">R</Data></Cell><Cell><Data ss:Type="String">L</Data></Cell><Cell><Data ss:Type="String">R</Data></Cell><Cell><Data ss:Type="String">C</Data></Cell><Cell><Data ss:Type="String">C</Data></Cell><Cell><Data ss:Type="String">L</Data></Cell><Cell><Data ss:Type="String">C</Data></Cell><Cell><Data ss:Type="String">C</Data></Cell><Cell><Data ss:Type="String">C</Data></Cell><Cell><Data ss:Type="String">C</Data></Cell><Cell><Data ss:Type="String">C</Data></Cell><Cell><Data ss:Type="String">C</Data></Cell><Cell><Data ss:Type="String">C</Data></Cell><Cell><Data ss:Type="String">C</Data></Cell><Cell><Data ss:Type="String">C</Data></Cell><Cell><Data ss:Type="String">C</Data></Cell><Cell><Data ss:Type="String">C</Data></Cell><Cell><Data ss:Type="String">C</Data></Cell><Cell><Data ss:Type="String">C</Data></Cell><Cell><Data ss:Type="String">C</Data></Cell><Cell><Data ss:Type="String">C</Data></Cell><Cell><Data ss:Type="String">C</Data></Cell><Cell><Data ss:Type="String">R</Data></Cell><Cell><Data ss:Type="Number">0</Data></Cell><Cell><Data ss:Type="Number">0</Data></Cell><Cell><Data ss:Type="Number">0</Data></Cell><Cell><Data ss:Type="Number">0</Data></Cell><Cell><Data ss:Type="Number">0</Data></Cell><Cell><Data ss:Type="Number">0</Data></Cell><Cell><Data ss:Type="Number">0</Data></Cell><Cell><Data ss:Type="Number">0</Data></Cell><Cell><Data ss:Type="Number">0</Data></Cell><Cell><Data ss:Type="Number">0</Data></Cell><Cell><Data ss:Type="Number">0</Data></Cell><Cell><Data ss:Type="Number">5</Data></Cell><Cell><Data ss:Type="Number">-1</Data></Cell><Cell><Data ss:Type="Number">0</Data></Cell><Cell><Data ss:Type="Number">0</Data></Cell><Cell><Data ss:Type="String"></Data></Cell></Row><Row><Cell><Data ss:Type="Number">49</Data></Cell><Cell><Data ss:Type="String">Elution of activity into reactor</Data></Cell><Cell><Data ss:Type="Number">5</Data></Cell><Cell><Data ss:Type="Number">200</Data></Cell><Cell><Data ss:Type="Number">0</Data></Cell><Cell><Data ss:Type="Number">0</Data></Cell><Cell><Data ss:Type="Number">0</Data></Cell><Cell><Data ss:Type="Number">-200</Data></Cell><Cell><Data ss:Type="Number">90</Data></Cell><Cell><Data ss:Type="Number">0</Data></Cell><Cell><Data ss:Type="Number">0</Data></Cell><Cell><Data ss:Type="Number">0</Data></Cell><Cell><Data ss:Type="Number">0</Data></Cell><Cell><Data ss:Type="Number">0</Data></Cell><Cell><Data ss:Type="Number">0</Data></Cell><Cell><Data ss:Type="Number">0</Data></Cell><Cell><Data ss:Type="Number">0</Data></Cell><Cell><Data ss:Type="Number">1</Data></Cell><Cell><Data ss:Type="Number">0</Data></Cell><Cell><Data ss:Type="String">C</Data></Cell><Cell><Data ss:Type="String">C</Data></Cell><Cell><Data ss:Type="String">R</Data></Cell><Cell><Data ss:Type="String">L</Data></Cell><Cell><Data ss:Type="String">R</Data></Cell><Cell><Data ss:Type="String">C</Data></Cell><Cell><Data ss:Type="String">C</Data></Cell><Cell><Data ss:Type="String">L</Data></Cell><Cell><Data ss:Type="String">C</Data></Cell><Cell><Data ss:Type="String">C</Data></Cell><Cell><Data ss:Type="String">C</Data></Cell><Cell><Data ss:Type="String">C</Data></Cell><Cell><Data ss:Type="String">C</Data></Cell><Cell><Data ss:Type="String">C</Data></Cell><Cell><Data ss:Type="String">C</Data></Cell><Cell><Data ss:Type="String">C</Data></Cell><Cell><Data ss:Type="String">C</Data></Cell><Cell><Data ss:Type="String">C</Data></Cell><Cell><Data ss:Type="String">C</Data></Cell><Cell><Data ss:Type="String">C</Data></Cell><Cell><Data ss:Type="String">C</Data></Cell><Cell><Data ss:Type="String">C</Data></Cell><Cell><Data ss:Type="String">C</Data></Cell><Cell><Data ss:Type="String">C</Data></Cell><Cell><Data ss:Type="String">R</Data></Cell><Cell><Data ss:Type="Number">0</Data></Cell><Cell><Data ss:Type="Number">0</Data></Cell><Cell><Data ss:Type="Number">0</Data></Cell><Cell><Data ss:Type="Number">0</Data></Cell><Cell><Data ss:Type="Number">0</Data></Cell><Cell><Data ss:Type="Number">0</Data></Cell><Cell><Data ss:Type="Number">0</Data></Cell><Cell><Data ss:Type="Number">0</Data></Cell><Cell><Data ss:Type="Number">0</Data></Cell><Cell><Data ss:Type="Number">0</Data></Cell><Cell><Data ss:Type="Number">0</Data></Cell><Cell><Data ss:Type="Number">0</Data></Cell><Cell><Data ss:Type="Number">0</Data></Cell><Cell><Data ss:Type="Number">0</Data></Cell><Cell><Data ss:Type="Number">0</Data></Cell><Cell><Data ss:Type="String"></Data></Cell></Row><Row><Cell><Data ss:Type="Number">50</Data></Cell><Cell><Data ss:Type="String">Elution of activity into reactor</Data></Cell><Cell><Data ss:Type="Number">5</Data></Cell><Cell><Data ss:Type="Number">0</Data></Cell><Cell><Data ss:Type="Number">0</Data></Cell><Cell><Data ss:Type="Number">0</Data></Cell><Cell><Data ss:Type="Number">20</Data></Cell><Cell><Data ss:Type="Number">-500</Data></Cell><Cell><Data ss:Type="Number">90</Data></Cell><Cell><Data ss:Type="Number">0</Data></Cell><Cell><Data ss:Type="Number">0</Data></Cell><Cell><Data ss:Type="Number">0</Data></Cell><Cell><Data ss:Type="Number">0</Data></Cell><Cell><Data ss:Type="Number">0</Data></Cell><Cell><Data ss:Type="Number">0</Data></Cell><Cell><Data ss:Type="Number">0</Data></Cell><Cell><Data ss:Type="Number">0</Data></Cell><Cell><Data ss:Type="Number">1</Data></Cell><Cell><Data ss:Type="Number">0</Data></Cell><Cell><Data ss:Type="String">C</Data></Cell><Cell><Data ss:Type="String">C</Data></Cell><Cell><Data ss:Type="String">R</Data></Cell><Cell><Data ss:Type="String">L</Data></Cell><Cell><Data ss:Type="String">R</Data></Cell><Cell><Data ss:Type="String">C</Data></Cell><Cell><Data ss:Type="String">C</Data></Cell><Cell><Data ss:Type="String">L</Data></Cell><Cell><Data ss:Type="String">C</Data></Cell><Cell><Data ss:Type="String">C</Data></Cell><Cell><Data ss:Type="String">C</Data></Cell><Cell><Data ss:Type="String">C</Data></Cell><Cell><Data ss:Type="String">C</Data></Cell><Cell><Data ss:Type="String">C</Data></Cell><Cell><Data ss:Type="String">C</Data></Cell><Cell><Data ss:Type="String">C</Data></Cell><Cell><Data ss:Type="String">C</Data></Cell><Cell><Data ss:Type="String">C</Data></Cell><Cell><Data ss:Type="String">C</Data></Cell><Cell><Data ss:Type="String">C</Data></Cell><Cell><Data ss:Type="String">C</Data></Cell><Cell><Data ss:Type="String">C</Data></Cell><Cell><Data ss:Type="String">C</Data></Cell><Cell><Data ss:Type="String">C</Data></Cell><Cell><Data ss:Type="String">R</Data></Cell><Cell><Data ss:Type="Number">0</Data></Cell><Cell><Data ss:Type="Number">0</Data></Cell><Cell><Data ss:Type="Number">0</Data></Cell><Cell><Data ss:Type="Number">0</Data></Cell><Cell><Data ss:Type="Number">0</Data></Cell><Cell><Data ss:Type="Number">0</Data></Cell><Cell><Data ss:Type="Number">0</Data></Cell><Cell><Data ss:Type="Number">0</Data></Cell><Cell><Data ss:Type="Number">0</Data></Cell><Cell><Data ss:Type="Number">0</Data></Cell><Cell><Data ss:Type="Number">0</Data></Cell><Cell><Data ss:Type="Number">2</Data></Cell><Cell><Data ss:Type="Number">-1</Data></Cell><Cell><Data ss:Type="Number">0</Data></Cell><Cell><Data ss:Type="Number">0</Data></Cell><Cell><Data ss:Type="String"></Data></Cell></Row><Row><Cell><Data ss:Type="Number">51</Data></Cell><Cell><Data ss:Type="String">Elution of activity into reactor</Data></Cell><Cell><Data ss:Type="Number">15</Data></Cell><Cell><Data ss:Type="Number">0</Data></Cell><Cell><Data ss:Type="Number">0</Data></Cell><Cell><Data ss:Type="Number">0</Data></Cell><Cell><Data ss:Type="Number">20</Data></Cell><Cell><Data ss:Type="Number">-500</Data></Cell><Cell><Data ss:Type="Number">105</Data></Cell><Cell><Data ss:Type="Number">0</Data></Cell><Cell><Data ss:Type="Number">0</Data></Cell><Cell><Data ss:Type="Number">1</Data></Cell><Cell><Data ss:Type="Number">0</Data></Cell><Cell><Data ss:Type="Number">0</Data></Cell><Cell><Data ss:Type="Number">0</Data></Cell><Cell><Data ss:Type="Number">0</Data></Cell><Cell><Data ss:Type="Number">0</Data></Cell><Cell><Data ss:Type="Number">1</Data></Cell><Cell><Data ss:Type="Number">0</Data></Cell><Cell><Data ss:Type="String">C</Data></Cell><Cell><Data ss:Type="String">C</Data></Cell><Cell><Data ss:Type="String">C</Data></Cell><Cell><Data ss:Type="String">L</Data></Cell><Cell><Data ss:Type="String">R</Data></Cell><Cell><Data ss:Type="String">C</Data></Cell><Cell><Data ss:Type="String">C</Data></Cell><Cell><Data ss:Type="String">L</Data></Cell><Cell><Data ss:Type="String">C</Data></Cell><Cell><Data ss:Type="String">C</Data></Cell><Cell><Data ss:Type="String">C</Data></Cell><Cell><Data ss:Type="String">C</Data></Cell><Cell><Data ss:Type="String">C</Data></Cell><Cell><Data ss:Type="String">C</Data></Cell><Cell><Data ss:Type="String">C</Data></Cell><Cell><Data ss:Type="String">C</Data></Cell><Cell><Data ss:Type="String">C</Data></Cell><Cell><Data ss:Type="String">C</Data></Cell><Cell><Data ss:Type="String">C</Data></Cell><Cell><Data ss:Type="String">C</Data></Cell><Cell><Data ss:Type="String">C</Data></Cell><Cell><Data ss:Type="String">C</Data></Cell><Cell><Data ss:Type="String">C</Data></Cell><Cell><Data ss:Type="String">C</Data></Cell><Cell><Data ss:Type="String">R</Data></Cell><Cell><Data ss:Type="Number">0</Data></Cell><Cell><Data ss:Type="Number">0</Data></Cell><Cell><Data ss:Type="Number">0</Data></Cell><Cell><Data ss:Type="Number">0</Data></Cell><Cell><Data ss:Type="Number">0</Data></Cell><Cell><Data ss:Type="Number">0</Data></Cell><Cell><Data ss:Type="Number">0</Data></Cell><Cell><Data ss:Type="Number">0</Data></Cell><Cell><Data ss:Type="Number">0</Data></Cell><Cell><Data ss:Type="Number">0</Data></Cell><Cell><Data ss:Type="Number">0</Data></Cell><Cell><Data ss:Type="Number">5</Data></Cell><Cell><Data ss:Type="Number">0</Data></Cell><Cell><Data ss:Type="Number">5</Data></Cell><Cell><Data ss:Type="Number">0</Data></Cell><Cell><Data ss:Type="String"></Data></Cell></Row><Row><Cell><Data ss:Type="Number">52</Data></Cell><Cell><Data ss:Type="String">Evaporation</Data></Cell><Cell><Data ss:Type="Number">60</Data></Cell><Cell><Data ss:Type="Number">0</Data></Cell><Cell><Data ss:Type="Number">0</Data></Cell><Cell><Data ss:Type="Number">0</Data></Cell><Cell><Data ss:Type="Number">20</Data></Cell><Cell><Data ss:Type="Number">-500</Data></Cell><Cell><Data ss:Type="Number">120</Data></Cell><Cell><Data ss:Type="Number">0</Data></Cell><Cell><Data ss:Type="Number">0</Data></Cell><Cell><Data ss:Type="Number">1</Data></Cell><Cell><Data ss:Type="Number">0</Data></Cell><Cell><Data ss:Type="Number">0</Data></Cell><Cell><Data ss:Type="Number">0</Data></Cell><Cell><Data ss:Type="Number">0</Data></Cell><Cell><Data ss:Type="Number">0</Data></Cell><Cell><Data ss:Type="Number">1</Data></Cell><Cell><Data ss:Type="Number">0</Data></Cell><Cell><Data ss:Type="String">C</Data></Cell><Cell><Data ss:Type="String">C</Data></Cell><Cell><Data ss:Type="String">C</Data></Cell><Cell><Data ss:Type="String">C</Data></Cell><Cell><Data ss:Type="String">C</Data></Cell><Cell><Data ss:Type="String">C</Data></Cell><Cell><Data ss:Type="String">C</Data></Cell><Cell><Data ss:Type="String">L</Data></Cell><Cell><Data ss:Type="String">C</Data></Cell><Cell><Data ss:Type="String">C</Data></Cell><Cell><Data ss:Type="String">C</Data></Cell><Cell><Data ss:Type="String">C</Data></Cell><Cell><Data ss:Type="String">C</Data></Cell><Cell><Data ss:Type="String">C</Data></Cell><Cell><Data ss:Type="String">C</Data></Cell><Cell><Data ss:Type="String">C</Data></Cell><Cell><Data ss:Type="String">C</Data></Cell><Cell><Data ss:Type="String">C</Data></Cell><Cell><Data ss:Type="String">C</Data></Cell><Cell><Data ss:Type="String">C</Data></Cell><Cell><Data ss:Type="String">C</Data></Cell><Cell><Data ss:Type="String">C</Data></Cell><Cell><Data ss:Type="String">C</Data></Cell><Cell><Data ss:Type="String">C</Data></Cell><Cell><Data ss:Type="String">R</Data></Cell><Cell><Data ss:Type="Number">0</Data></Cell><Cell><Data ss:Type="Number">0</Data></Cell><Cell><Data ss:Type="Number">0</Data></Cell><Cell><Data ss:Type="Number">0</Data></Cell><Cell><Data ss:Type="Number">0</Data></Cell><Cell><Data ss:Type="Number">0</Data></Cell><Cell><Data ss:Type="Number">0</Data></Cell><Cell><Data ss:Type="Number">0</Data></Cell><Cell><Data ss:Type="Number">0</Data></Cell><Cell><Data ss:Type="Number">0</Data></Cell><Cell><Data ss:Type="Number">0</Data></Cell><Cell><Data ss:Type="Number">5</Data></Cell><Cell><Data ss:Type="Number">-1</Data></Cell><Cell><Data ss:Type="Number">0</Data></Cell><Cell><Data ss:Type="Number">3</Data></Cell><Cell><Data ss:Type="String"></Data></Cell></Row><Row><Cell><Data ss:Type="Number">53</Data></Cell><Cell><Data ss:Type="String">Evaporation</Data></Cell><Cell><Data ss:Type="Number">60</Data></Cell><Cell><Data ss:Type="Number">0</Data></Cell><Cell><Data ss:Type="Number">0</Data></Cell><Cell><Data ss:Type="Number">0</Data></Cell><Cell><Data ss:Type="Number">30</Data></Cell><Cell><Data ss:Type="Number">-500</Data></Cell><Cell><Data ss:Type="Number">120</Data></Cell><Cell><Data ss:Type="Number">0</Data></Cell><Cell><Data ss:Type="Number">0</Data></Cell><Cell><Data ss:Type="Number">1</Data></Cell><Cell><Data ss:Type="Number">0</Data></Cell><Cell><Data ss:Type="Number">0</Data></Cell><Cell><Data ss:Type="Number">0</Data></Cell><Cell><Data ss:Type="Number">0</Data></Cell><Cell><Data ss:Type="Number">0</Data></Cell><Cell><Data ss:Type="Number">1</Data></Cell><Cell><Data ss:Type="Number">0</Data></Cell><Cell><Data ss:Type="String">C</Data></Cell><Cell><Data ss:Type="String">C</Data></Cell><Cell><Data ss:Type="String">C</Data></Cell><Cell><Data ss:Type="String">C</Data></Cell><Cell><Data ss:Type="String">C</Data></Cell><Cell><Data ss:Type="String">C</Data></Cell><Cell><Data ss:Type="String">C</Data></Cell><Cell><Data ss:Type="String">L</Data></Cell><Cell><Data ss:Type="String">C</Data></Cell><Cell><Data ss:Type="String">C</Data></Cell><Cell><Data ss:Type="String">C</Data></Cell><Cell><Data ss:Type="String">C</Data></Cell><Cell><Data ss:Type="String">C</Data></Cell><Cell><Data ss:Type="String">C</Data></Cell><Cell><Data ss:Type="String">C</Data></Cell><Cell><Data ss:Type="String">C</Data></Cell><Cell><Data ss:Type="String">C</Data></Cell><Cell><Data ss:Type="String">C</Data></Cell><Cell><Data ss:Type="String">C</Data></Cell><Cell><Data ss:Type="String">C</Data></Cell><Cell><Data ss:Type="String">C</Data></Cell><Cell><Data ss:Type="String">C</Data></Cell><Cell><Data ss:Type="String">C</Data></Cell><Cell><Data ss:Type="String">C</Data></Cell><Cell><Data ss:Type="String">R</Data></Cell><Cell><Data ss:Type="Number">0</Data></Cell><Cell><Data ss:Type="Number">0</Data></Cell><Cell><Data ss:Type="Number">0</Data></Cell><Cell><Data ss:Type="Number">0</Data></Cell><Cell><Data ss:Type="Number">0</Data></Cell><Cell><Data ss:Type="Number">0</Data></Cell><Cell><Data ss:Type="Number">0</Data></Cell><Cell><Data ss:Type="Number">0</Data></Cell><Cell><Data ss:Type="Number">0</Data></Cell><Cell><Data ss:Type="Number">0</Data></Cell><Cell><Data ss:Type="Number">0</Data></Cell><Cell><Data ss:Type="Number">3</Data></Cell><Cell><Data ss:Type="Number">-1</Data></Cell><Cell><Data ss:Type="Number">0</Data></Cell><Cell><Data ss:Type="Number">0</Data></Cell><Cell><Data ss:Type="String"></Data></Cell></Row><Row><Cell><Data ss:Type="Number">54</Data></Cell><Cell><Data ss:Type="String">Evaporation</Data></Cell><Cell><Data ss:Type="Number">45</Data></Cell><Cell><Data ss:Type="Number">0</Data></Cell><Cell><Data ss:Type="Number">0</Data></Cell><Cell><Data ss:Type="Number">0</Data></Cell><Cell><Data ss:Type="Number">50</Data></Cell><Cell><Data ss:Type="Number">-500</Data></Cell><Cell><Data ss:Type="Number">120</Data></Cell><Cell><Data ss:Type="Number">0</Data></Cell><Cell><Data ss:Type="Number">0</Data></Cell><Cell><Data ss:Type="Number">1</Data></Cell><Cell><Data ss:Type="Number">0</Data></Cell><Cell><Data ss:Type="Number">0</Data></Cell><Cell><Data ss:Type="Number">0</Data></Cell><Cell><Data ss:Type="Number">0</Data></Cell><Cell><Data ss:Type="Number">0</Data></Cell><Cell><Data ss:Type="Number">1</Data></Cell><Cell><Data ss:Type="Number">0</Data></Cell><Cell><Data ss:Type="String">C</Data></Cell><Cell><Data ss:Type="String">C</Data></Cell><Cell><Data ss:Type="String">C</Data></Cell><Cell><Data ss:Type="String">C</Data></Cell><Cell><Data ss:Type="String">C</Data></Cell><Cell><Data ss:Type="String">C</Data></Cell><Cell><Data ss:Type="String">C</Data></Cell><Cell><Data ss:Type="String">L</Data></Cell><Cell><Data ss:Type="String">C</Data></Cell><Cell><Data ss:Type="String">C</Data></Cell><Cell><Data ss:Type="String">C</Data></Cell><Cell><Data ss:Type="String">C</Data></Cell><Cell><Data ss:Type="String">C</Data></Cell><Cell><Data ss:Type="String">C</Data></Cell><Cell><Data ss:Type="String">C</Data></Cell><Cell><Data ss:Type="String">C</Data></Cell><Cell><Data ss:Type="String">C</Data></Cell><Cell><Data ss:Type="String">C</Data></Cell><Cell><Data ss:Type="String">C</Data></Cell><Cell><Data ss:Type="String">C</Data></Cell><Cell><Data ss:Type="String">C</Data></Cell><Cell><Data ss:Type="String">C</Data></Cell><Cell><Data ss:Type="String">C</Data></Cell><Cell><Data ss:Type="String">C</Data></Cell><Cell><Data ss:Type="String">R</Data></Cell><Cell><Data ss:Type="Number">0</Data></Cell><Cell><Data ss:Type="Number">0</Data></Cell><Cell><Data ss:Type="Number">0</Data></Cell><Cell><Data ss:Type="Number">0</Data></Cell><Cell><Data ss:Type="Number">0</Data></Cell><Cell><Data ss:Type="Number">0</Data></Cell><Cell><Data ss:Type="Number">0</Data></Cell><Cell><Data ss:Type="Number">0</Data></Cell><Cell><Data ss:Type="Number">0</Data></Cell><Cell><Data ss:Type="Number">0</Data></Cell><Cell><Data ss:Type="Number">0</Data></Cell><Cell><Data ss:Type="Number">3</Data></Cell><Cell><Data ss:Type="Number">-1</Data></Cell><Cell><Data ss:Type="Number">0</Data></Cell><Cell><Data ss:Type="Number">0</Data></Cell><Cell><Data ss:Type="String"></Data></Cell></Row><Row><Cell><Data ss:Type="Number">55</Data></Cell><Cell><Data ss:Type="String">Evaporation</Data></Cell><Cell><Data ss:Type="Number">45</Data></Cell><Cell><Data ss:Type="Number">0</Data></Cell><Cell><Data ss:Type="Number">0</Data></Cell><Cell><Data ss:Type="Number">0</Data></Cell><Cell><Data ss:Type="Number">100</Data></Cell><Cell><Data ss:Type="Number">-500</Data></Cell><Cell><Data ss:Type="Number">120</Data></Cell><Cell><Data ss:Type="Number">0</Data></Cell><Cell><Data ss:Type="Number">0</Data></Cell><Cell><Data ss:Type="Number">1</Data></Cell><Cell><Data ss:Type="Number">0</Data></Cell><Cell><Data ss:Type="Number">0</Data></Cell><Cell><Data ss:Type="Number">0</Data></Cell><Cell><Data ss:Type="Number">0</Data></Cell><Cell><Data ss:Type="Number">0</Data></Cell><Cell><Data ss:Type="Number">1</Data></Cell><Cell><Data ss:Type="Number">0</Data></Cell><Cell><Data ss:Type="String">C</Data></Cell><Cell><Data ss:Type="String">C</Data></Cell><Cell><Data ss:Type="String">C</Data></Cell><Cell><Data ss:Type="String">C</Data></Cell><Cell><Data ss:Type="String">C</Data></Cell><Cell><Data ss:Type="String">C</Data></Cell><Cell><Data ss:Type="String">C</Data></Cell><Cell><Data ss:Type="String">L</Data></Cell><Cell><Data ss:Type="String">C</Data></Cell><Cell><Data ss:Type="String">C</Data></Cell><Cell><Data ss:Type="String">C</Data></Cell><Cell><Data ss:Type="String">C</Data></Cell><Cell><Data ss:Type="String">C</Data></Cell><Cell><Data ss:Type="String">C</Data></Cell><Cell><Data ss:Type="String">C</Data></Cell><Cell><Data ss:Type="String">C</Data></Cell><Cell><Data ss:Type="String">C</Data></Cell><Cell><Data ss:Type="String">C</Data></Cell><Cell><Data ss:Type="String">C</Data></Cell><Cell><Data ss:Type="String">C</Data></Cell><Cell><Data ss:Type="String">C</Data></Cell><Cell><Data ss:Type="String">C</Data></Cell><Cell><Data ss:Type="String">C</Data></Cell><Cell><Data ss:Type="String">C</Data></Cell><Cell><Data ss:Type="String">R</Data></Cell><Cell><Data ss:Type="Number">0</Data></Cell><Cell><Data ss:Type="Number">0</Data></Cell><Cell><Data ss:Type="Number">0</Data></Cell><Cell><Data ss:Type="Number">0</Data></Cell><Cell><Data ss:Type="Number">0</Data></Cell><Cell><Data ss:Type="Number">0</Data></Cell><Cell><Data ss:Type="Number">0</Data></Cell><Cell><Data ss:Type="Number">0</Data></Cell><Cell><Data ss:Type="Number">0</Data></Cell><Cell><Data ss:Type="Number">0</Data></Cell><Cell><Data ss:Type="Number">0</Data></Cell><Cell><Data ss:Type="Number">3</Data></Cell><Cell><Data ss:Type="Number">-1</Data></Cell><Cell><Data ss:Type="Number">0</Data></Cell><Cell><Data ss:Type="Number">0</Data></Cell><Cell><Data ss:Type="String"></Data></Cell></Row><Row><Cell><Data ss:Type="Number">56</Data></Cell><Cell><Data ss:Type="String">Evaporation</Data></Cell><Cell><Data ss:Type="Number">45</Data></Cell><Cell><Data ss:Type="Number">0</Data></Cell><Cell><Data ss:Type="Number">0</Data></Cell><Cell><Data ss:Type="Number">0</Data></Cell><Cell><Data ss:Type="Number">100</Data></Cell><Cell><Data ss:Type="Number">-1000</Data></Cell><Cell><Data ss:Type="Number">120</Data></Cell><Cell><Data ss:Type="Number">0</Data></Cell><Cell><Data ss:Type="Number">0</Data></Cell><Cell><Data ss:Type="Number">1</Data></Cell><Cell><Data ss:Type="Number">0</Data></Cell><Cell><Data ss:Type="Number">0</Data></Cell><Cell><Data ss:Type="Number">0</Data></Cell><Cell><Data ss:Type="Number">0</Data></Cell><Cell><Data ss:Type="Number">0</Data></Cell><Cell><Data ss:Type="Number">1</Data></Cell><Cell><Data ss:Type="Number">0</Data></Cell><Cell><Data ss:Type="String">C</Data></Cell><Cell><Data ss:Type="String">C</Data></Cell><Cell><Data ss:Type="String">C</Data></Cell><Cell><Data ss:Type="String">C</Data></Cell><Cell><Data ss:Type="String">C</Data></Cell><Cell><Data ss:Type="String">C</Data></Cell><Cell><Data ss:Type="String">L</Data></Cell><Cell><Data ss:Type="String">L</Data></Cell><Cell><Data ss:Type="String">C</Data></Cell><Cell><Data ss:Type="String">C</Data></Cell><Cell><Data ss:Type="String">C</Data></Cell><Cell><Data ss:Type="String">C</Data></Cell><Cell><Data ss:Type="String">C</Data></Cell><Cell><Data ss:Type="String">C</Data></Cell><Cell><Data ss:Type="String">C</Data></Cell><Cell><Data ss:Type="String">C</Data></Cell><Cell><Data ss:Type="String">C</Data></Cell><Cell><Data ss:Type="String">C</Data></Cell><Cell><Data ss:Type="String">C</Data></Cell><Cell><Data ss:Type="String">C</Data></Cell><Cell><Data ss:Type="String">C</Data></Cell><Cell><Data ss:Type="String">C</Data></Cell><Cell><Data ss:Type="String">C</Data></Cell><Cell><Data ss:Type="String">C</Data></Cell><Cell><Data ss:Type="String">R</Data></Cell><Cell><Data ss:Type="Number">0</Data></Cell><Cell><Data ss:Type="Number">0</Data></Cell><Cell><Data ss:Type="Number">0</Data></Cell><Cell><Data ss:Type="Number">0</Data></Cell><Cell><Data ss:Type="Number">0</Data></Cell><Cell><Data ss:Type="Number">0</Data></Cell><Cell><Data ss:Type="Number">0</Data></Cell><Cell><Data ss:Type="Number">0</Data></Cell><Cell><Data ss:Type="Number">0</Data></Cell><Cell><Data ss:Type="Number">0</Data></Cell><Cell><Data ss:Type="Number">0</Data></Cell><Cell><Data ss:Type="Number">2</Data></Cell><Cell><Data ss:Type="Number">-1</Data></Cell><Cell><Data ss:Type="Number">0</Data></Cell><Cell><Data ss:Type="Number">0</Data></Cell><Cell><Data ss:Type="String"></Data></Cell></Row><Row><Cell><Data ss:Type="Number">57</Data></Cell><Cell><Data ss:Type="String">Evaporation</Data></Cell><Cell><Data ss:Type="Number">45</Data></Cell><Cell><Data ss:Type="Number">0</Data></Cell><Cell><Data ss:Type="Number">0</Data></Cell><Cell><Data ss:Type="Number">0</Data></Cell><Cell><Data ss:Type="Number">100</Data></Cell><Cell><Data ss:Type="Number">-1000</Data></Cell><Cell><Data ss:Type="Number">110</Data></Cell><Cell><Data ss:Type="Number">0</Data></Cell><Cell><Data ss:Type="Number">0</Data></Cell><Cell><Data ss:Type="Number">0</Data></Cell><Cell><Data ss:Type="Number">1</Data></Cell><Cell><Data ss:Type="Number">0</Data></Cell><Cell><Data ss:Type="Number">0</Data></Cell><Cell><Data ss:Type="Number">0</Data></Cell><Cell><Data ss:Type="Number">0</Data></Cell><Cell><Data ss:Type="Number">1</Data></Cell><Cell><Data ss:Type="Number">0</Data></Cell><Cell><Data ss:Type="String">C</Data></Cell><Cell><Data ss:Type="String">C</Data></Cell><Cell><Data ss:Type="String">C</Data></Cell><Cell><Data ss:Type="String">C</Data></Cell><Cell><Data ss:Type="String">C</Data></Cell><Cell><Data ss:Type="String">C</Data></Cell><Cell><Data ss:Type="String">C</Data></Cell><Cell><Data ss:Type="String">L</Data></Cell><Cell><Data ss:Type="String">C</Data></Cell><Cell><Data ss:Type="String">C</Data></Cell><Cell><Data ss:Type="String">C</Data></Cell><Cell><Data ss:Type="String">C</Data></Cell><Cell><Data ss:Type="String">C</Data></Cell><Cell><Data ss:Type="String">C</Data></Cell><Cell><Data ss:Type="String">C</Data></Cell><Cell><Data ss:Type="String">C</Data></Cell><Cell><Data ss:Type="String">C</Data></Cell><Cell><Data ss:Type="String">C</Data></Cell><Cell><Data ss:Type="String">C</Data></Cell><Cell><Data ss:Type="String">C</Data></Cell><Cell><Data ss:Type="String">C</Data></Cell><Cell><Data ss:Type="String">C</Data></Cell><Cell><Data ss:Type="String">C</Data></Cell><Cell><Data ss:Type="String">C</Data></Cell><Cell><Data ss:Type="String">R</Data></Cell><Cell><Data ss:Type="Number">0</Data></Cell><Cell><Data ss:Type="Number">0</Data></Cell><Cell><Data ss:Type="Number">0</Data></Cell><Cell><Data ss:Type="Number">0</Data></Cell><Cell><Data ss:Type="Number">0</Data></Cell><Cell><Data ss:Type="Number">0</Data></Cell><Cell><Data ss:Type="Number">0</Data></Cell><Cell><Data ss:Type="Number">0</Data></Cell><Cell><Data ss:Type="Number">0</Data></Cell><Cell><Data ss:Type="Number">0</Data></Cell><Cell><Data ss:Type="Number">0</Data></Cell><Cell><Data ss:Type="Number">6</Data></Cell><Cell><Data ss:Type="Number">-1</Data></Cell><Cell><Data ss:Type="Number">0</Data></Cell><Cell><Data ss:Type="Number">0</Data></Cell><Cell><Data ss:Type="String"></Data></Cell></Row><Row><Cell><Data ss:Type="Number">58</Data></Cell><Cell><Data ss:Type="String">Evaporation</Data></Cell><Cell><Data ss:Type="Number">1</Data></Cell><Cell><Data ss:Type="Number">0</Data></Cell><Cell><Data ss:Type="Number">0</Data></Cell><Cell><Data ss:Type="Number">0</Data></Cell><Cell><Data ss:Type="Number">100</Data></Cell><Cell><Data ss:Type="Number">0</Data></Cell><Cell><Data ss:Type="Number">110</Data></Cell><Cell><Data ss:Type="Number">0</Data></Cell><Cell><Data ss:Type="Number">0</Data></Cell><Cell><Data ss:Type="Number">1</Data></Cell><Cell><Data ss:Type="Number">1</Data></Cell><Cell><Data ss:Type="Number">0</Data></Cell><Cell><Data ss:Type="Number">0</Data></Cell><Cell><Data ss:Type="Number">0</Data></Cell><Cell><Data ss:Type="Number">0</Data></Cell><Cell><Data ss:Type="Number">1</Data></Cell><Cell><Data ss:Type="Number">0</Data></Cell><Cell><Data ss:Type="String">C</Data></Cell><Cell><Data ss:Type="String">C</Data></Cell><Cell><Data ss:Type="String">C</Data></Cell><Cell><Data ss:Type="String">C</Data></Cell><Cell><Data ss:Type="String">C</Data></Cell><Cell><Data ss:Type="String">C</Data></Cell><Cell><Data ss:Type="String">C</Data></Cell><Cell><Data ss:Type="String">L</Data></Cell><Cell><Data ss:Type="String">C</Data></Cell><Cell><Data ss:Type="String">C</Data></Cell><Cell><Data ss:Type="String">C</Data></Cell><Cell><Data ss:Type="String">C</Data></Cell><Cell><Data ss:Type="String">C</Data></Cell><Cell><Data ss:Type="String">C</Data></Cell><Cell><Data ss:Type="String">C</Data></Cell><Cell><Data ss:Type="String">C</Data></Cell><Cell><Data ss:Type="String">C</Data></Cell><Cell><Data ss:Type="String">C</Data></Cell><Cell><Data ss:Type="String">C</Data></Cell><Cell><Data ss:Type="String">C</Data></Cell><Cell><Data ss:Type="String">C</Data></Cell><Cell><Data ss:Type="String">C</Data></Cell><Cell><Data ss:Type="String">C</Data></Cell><Cell><Data ss:Type="String">C</Data></Cell><Cell><Data ss:Type="String">R</Data></Cell><Cell><Data ss:Type="Number">0</Data></Cell><Cell><Data ss:Type="Number">0</Data></Cell><Cell><Data ss:Type="Number">0</Data></Cell><Cell><Data ss:Type="Number">0</Data></Cell><Cell><Data ss:Type="Number">0</Data></Cell><Cell><Data ss:Type="Number">0</Data></Cell><Cell><Data ss:Type="Number">0</Data></Cell><Cell><Data ss:Type="Number">0</Data></Cell><Cell><Data ss:Type="Number">0</Data></Cell><Cell><Data ss:Type="Number">0</Data></Cell><Cell><Data ss:Type="Number">0</Data></Cell><Cell><Data ss:Type="Number">1</Data></Cell><Cell><Data ss:Type="Number">0</Data></Cell><Cell><Data ss:Type="Number">1</Data></Cell><Cell><Data ss:Type="Number">0</Data></Cell><Cell><Data ss:Type="String"></Data></Cell></Row><Row><Cell><Data ss:Type="Number">59</Data></Cell><Cell><Data ss:Type="String">Azeotrope x 1</Data></Cell><Cell><Data ss:Type="Number">1</Data></Cell><Cell><Data ss:Type="Number">0</Data></Cell><Cell><Data ss:Type="Number">0</Data></Cell><Cell><Data ss:Type="Number">0</Data></Cell><Cell><Data ss:Type="Number">50</Data></Cell><Cell><Data ss:Type="Number">0</Data></Cell><Cell><Data ss:Type="Number">110</Data></Cell><Cell><Data ss:Type="Number">0</Data></Cell><Cell><Data ss:Type="Number">0</Data></Cell><Cell><Data ss:Type="Number">1</Data></Cell><Cell><Data ss:Type="Number">0</Data></Cell><Cell><Data ss:Type="Number">0</Data></Cell><Cell><Data ss:Type="Number">0</Data></Cell><Cell><Data ss:Type="Number">0</Data></Cell><Cell><Data ss:Type="Number">0</Data></Cell><Cell><Data ss:Type="Number">1</Data></Cell><Cell><Data ss:Type="Number">0</Data></Cell><Cell><Data ss:Type="String">C</Data></Cell><Cell><Data ss:Type="String">C</Data></Cell><Cell><Data ss:Type="String">C</Data></Cell><Cell><Data ss:Type="String">C</Data></Cell><Cell><Data ss:Type="String">C</Data></Cell><Cell><Data ss:Type="String">C</Data></Cell><Cell><Data ss:Type="String">C</Data></Cell><Cell><Data ss:Type="String">L</Data></Cell><Cell><Data ss:Type="String">C</Data></Cell><Cell><Data ss:Type="String">C</Data></Cell><Cell><Data ss:Type="String">R</Data></Cell><Cell><Data ss:Type="String">C</Data></Cell><Cell><Data ss:Type="String">L</Data></Cell><Cell><Data ss:Type="String">C</Data></Cell><Cell><Data ss:Type="String">C</Data></Cell><Cell><Data ss:Type="String">C</Data></Cell><Cell><Data ss:Type="String">C</Data></Cell><Cell><Data ss:Type="String">C</Data></Cell><Cell><Data ss:Type="String">C</Data></Cell><Cell><Data ss:Type="String">C</Data></Cell><Cell><Data ss:Type="String">C</Data></Cell><Cell><Data ss:Type="String">C</Data></Cell><Cell><Data ss:Type="String">C</Data></Cell><Cell><Data ss:Type="String">C</Data></Cell><Cell><Data ss:Type="String">R</Data></Cell><Cell><Data ss:Type="Number">0</Data></Cell><Cell><Data ss:Type="Number">0</Data></Cell><Cell><Data ss:Type="Number">0</Data></Cell><Cell><Data ss:Type="Number">0</Data></Cell><Cell><Data ss:Type="Number">0</Data></Cell><Cell><Data ss:Type="Number">0</Data></Cell><Cell><Data ss:Type="Number">0</Data></Cell><Cell><Data ss:Type="Number">0</Data></Cell><Cell><Data ss:Type="Number">0</Data></Cell><Cell><Data ss:Type="Number">0</Data></Cell><Cell><Data ss:Type="Number">0</Data></Cell><Cell><Data ss:Type="Number">3</Data></Cell><Cell><Data ss:Type="Number">-1</Data></Cell><Cell><Data ss:Type="Number">0</Data></Cell><Cell><Data ss:Type="Number">0</Data></Cell><Cell><Data ss:Type="String"></Data></Cell></Row><Row><Cell><Data ss:Type="Number">60</Data></Cell><Cell><Data ss:Type="String">Azeotrope x 1</Data></Cell><Cell><Data ss:Type="Number">2</Data></Cell><Cell><Data ss:Type="Number">0</Data></Cell><Cell><Data ss:Type="Number">40</Data></Cell><Cell><Data ss:Type="Number">0</Data></Cell><Cell><Data ss:Type="Number">50</Data></Cell><Cell><Data ss:Type="Number">0</Data></Cell><Cell><Data ss:Type="Number">110</Data></Cell><Cell><Data ss:Type="Number">0</Data></Cell><Cell><Data ss:Type="Number">0</Data></Cell><Cell><Data ss:Type="Number">1</Data></Cell><Cell><Data ss:Type="Number">0</Data></Cell><Cell><Data ss:Type="Number">0</Data></Cell><Cell><Data ss:Type="Number">0</Data></Cell><Cell><Data ss:Type="Number">0</Data></Cell><Cell><Data ss:Type="Number">0</Data></Cell><Cell><Data ss:Type="Number">1</Data></Cell><Cell><Data ss:Type="Number">0</Data></Cell><Cell><Data ss:Type="String">C</Data></Cell><Cell><Data ss:Type="String">C</Data></Cell><Cell><Data ss:Type="String">C</Data></Cell><Cell><Data ss:Type="String">C</Data></Cell><Cell><Data ss:Type="String">C</Data></Cell><Cell><Data ss:Type="String">C</Data></Cell><Cell><Data ss:Type="String">C</Data></Cell><Cell><Data ss:Type="String">L</Data></Cell><Cell><Data ss:Type="String">C</Data></Cell><Cell><Data ss:Type="String">C</Data></Cell><Cell><Data ss:Type="String">R</Data></Cell><Cell><Data ss:Type="String">C</Data></Cell><Cell><Data ss:Type="String">L</Data></Cell><Cell><Data ss:Type="String">C</Data></Cell><Cell><Data ss:Type="String">C</Data></Cell><Cell><Data ss:Type="String">C</Data></Cell><Cell><Data ss:Type="String">C</Data></Cell><Cell><Data ss:Type="String">C</Data></Cell><Cell><Data ss:Type="String">C</Data></Cell><Cell><Data ss:Type="String">C</Data></Cell><Cell><Data ss:Type="String">C</Data></Cell><Cell><Data ss:Type="String">C</Data></Cell><Cell><Data ss:Type="String">C</Data></Cell><Cell><Data ss:Type="String">C</Data></Cell><Cell><Data ss:Type="String">R</Data></Cell><Cell><Data ss:Type="Number">0</Data></Cell><Cell><Data ss:Type="Number">0</Data></Cell><Cell><Data ss:Type="Number">0</Data></Cell><Cell><Data ss:Type="Number">0</Data></Cell><Cell><Data ss:Type="Number">0</Data></Cell><Cell><Data ss:Type="Number">0</Data></Cell><Cell><Data ss:Type="Number">0</Data></Cell><Cell><Data ss:Type="Number">0</Data></Cell><Cell><Data ss:Type="Number">0</Data></Cell><Cell><Data ss:Type="Number">0</Data></Cell><Cell><Data ss:Type="Number">0</Data></Cell><Cell><Data ss:Type="Number">0</Data></Cell><Cell><Data ss:Type="Number">0</Data></Cell><Cell><Data ss:Type="Number">0</Data></Cell><Cell><Data ss:Type="Number">0</Data></Cell><Cell><Data ss:Type="String"></Data></Cell></Row><Row><Cell><Data ss:Type="Number">61</Data></Cell><Cell><Data ss:Type="String">Azeotrope x 1</Data></Cell><Cell><Data ss:Type="Number">3</Data></Cell><Cell><Data ss:Type="Number">0</Data></Cell><Cell><Data ss:Type="Number">40</Data></Cell><Cell><Data ss:Type="Number">0</Data></Cell><Cell><Data ss:Type="Number">20</Data></Cell><Cell><Data ss:Type="Number">0</Data></Cell><Cell><Data ss:Type="Number">110</Data></Cell><Cell><Data ss:Type="Number">0</Data></Cell><Cell><Data ss:Type="Number">0</Data></Cell><Cell><Data ss:Type="Number">1</Data></Cell><Cell><Data ss:Type="Number">0</Data></Cell><Cell><Data ss:Type="Number">0</Data></Cell><Cell><Data ss:Type="Number">0</Data></Cell><Cell><Data ss:Type="Number">0</Data></Cell><Cell><Data ss:Type="Number">0</Data></Cell><Cell><Data ss:Type="Number">1</Data></Cell><Cell><Data ss:Type="Number">0</Data></Cell><Cell><Data ss:Type="String">C</Data></Cell><Cell><Data ss:Type="String">C</Data></Cell><Cell><Data ss:Type="String">C</Data></Cell><Cell><Data ss:Type="String">C</Data></Cell><Cell><Data ss:Type="String">C</Data></Cell><Cell><Data ss:Type="String">C</Data></Cell><Cell><Data ss:Type="String">C</Data></Cell><Cell><Data ss:Type="String">L</Data></Cell><Cell><Data ss:Type="String">C</Data></Cell><Cell><Data ss:Type="String">C</Data></Cell><Cell><Data ss:Type="String">L</Data></Cell><Cell><Data ss:Type="String">C</Data></Cell><Cell><Data ss:Type="String">L</Data></Cell><Cell><Data ss:Type="String">C</Data></Cell><Cell><Data ss:Type="String">C</Data></Cell><Cell><Data ss:Type="String">C</Data></Cell><Cell><Data ss:Type="String">C</Data></Cell><Cell><Data ss:Type="String">C</Data></Cell><Cell><Data ss:Type="String">C</Data></Cell><Cell><Data ss:Type="String">C</Data></Cell><Cell><Data ss:Type="String">C</Data></Cell><Cell><Data ss:Type="String">C</Data></Cell><Cell><Data ss:Type="String">C</Data></Cell><Cell><Data ss:Type="String">C</Data></Cell><Cell><Data ss:Type="String">R</Data></Cell><Cell><Data ss:Type="Number">0</Data></Cell><Cell><Data ss:Type="Number">0</Data></Cell><Cell><Data ss:Type="Number">0</Data></Cell><Cell><Data ss:Type="Number">0</Data></Cell><Cell><Data ss:Type="Number">0</Data></Cell><Cell><Data ss:Type="Number">0</Data></Cell><Cell><Data ss:Type="Number">0</Data></Cell><Cell><Data ss:Type="Number">0</Data></Cell><Cell><Data ss:Type="Number">0</Data></Cell><Cell><Data ss:Type="Number">0</Data></Cell><Cell><Data ss:Type="Number">0</Data></Cell><Cell><Data ss:Type="Number">3</Data></Cell><Cell><Data ss:Type="Number">-1</Data></Cell><Cell><Data ss:Type="Number">0</Data></Cell><Cell><Data ss:Type="Number">0</Data></Cell><Cell><Data ss:Type="String"></Data></Cell></Row><Row><Cell><Data ss:Type="Number">62</Data></Cell><Cell><Data ss:Type="String">Azeotrope x 1</Data></Cell><Cell><Data ss:Type="Number">3</Data></Cell><Cell><Data ss:Type="Number">0</Data></Cell><Cell><Data ss:Type="Number">40</Data></Cell><Cell><Data ss:Type="Number">0</Data></Cell><Cell><Data ss:Type="Number">20</Data></Cell><Cell><Data ss:Type="Number">0</Data></Cell><Cell><Data ss:Type="Number">110</Data></Cell><Cell><Data ss:Type="Number">0</Data></Cell><Cell><Data ss:Type="Number">0</Data></Cell><Cell><Data ss:Type="Number">1</Data></Cell><Cell><Data ss:Type="Number">0</Data></Cell><Cell><Data ss:Type="Number">0</Data></Cell><Cell><Data ss:Type="Number">0</Data></Cell><Cell><Data ss:Type="Number">0</Data></Cell><Cell><Data ss:Type="Number">0</Data></Cell><Cell><Data ss:Type="Number">1</Data></Cell><Cell><Data ss:Type="Number">0</Data></Cell><Cell><Data ss:Type="String">C</Data></Cell><Cell><Data ss:Type="String">C</Data></Cell><Cell><Data ss:Type="String">C</Data></Cell><Cell><Data ss:Type="String">C</Data></Cell><Cell><Data ss:Type="String">C</Data></Cell><Cell><Data ss:Type="String">C</Data></Cell><Cell><Data ss:Type="String">C</Data></Cell><Cell><Data ss:Type="String">R</Data></Cell><Cell><Data ss:Type="String">C</Data></Cell><Cell><Data ss:Type="String">C</Data></Cell><Cell><Data ss:Type="String">L</Data></Cell><Cell><Data ss:Type="String">C</Data></Cell><Cell><Data ss:Type="String">L</Data></Cell><Cell><Data ss:Type="String">C</Data></Cell><Cell><Data ss:Type="String">C</Data></Cell><Cell><Data ss:Type="String">C</Data></Cell><Cell><Data ss:Type="String">C</Data></Cell><Cell><Data ss:Type="String">C</Data></Cell><Cell><Data ss:Type="String">C</Data></Cell><Cell><Data ss:Type="String">C</Data></Cell><Cell><Data ss:Type="String">C</Data></Cell><Cell><Data ss:Type="String">C</Data></Cell><Cell><Data ss:Type="String">C</Data></Cell><Cell><Data ss:Type="String">C</Data></Cell><Cell><Data ss:Type="String">R</Data></Cell><Cell><Data ss:Type="Number">0</Data></Cell><Cell><Data ss:Type="Number">0</Data></Cell><Cell><Data ss:Type="Number">0</Data></Cell><Cell><Data ss:Type="Number">0</Data></Cell><Cell><Data ss:Type="Number">0</Data></Cell><Cell><Data ss:Type="Number">0</Data></Cell><Cell><Data ss:Type="Number">0</Data></Cell><Cell><Data ss:Type="Number">0</Data></Cell><Cell><Data ss:Type="Number">0</Data></Cell><Cell><Data ss:Type="Number">0</Data></Cell><Cell><Data ss:Type="Number">0</Data></Cell><Cell><Data ss:Type="Number">0</Data></Cell><Cell><Data ss:Type="Number">0</Data></Cell><Cell><Data ss:Type="Number">0</Data></Cell><Cell><Data ss:Type="Number">0</Data></Cell><Cell><Data ss:Type="String"></Data></Cell></Row><Row><Cell><Data ss:Type="Number">63</Data></Cell><Cell><Data ss:Type="String">Azeotrope x 1</Data></Cell><Cell><Data ss:Type="Number">2</Data></Cell><Cell><Data ss:Type="Number">0</Data></Cell><Cell><Data ss:Type="Number">0</Data></Cell><Cell><Data ss:Type="Number">0</Data></Cell><Cell><Data ss:Type="Number">20</Data></Cell><Cell><Data ss:Type="Number">0</Data></Cell><Cell><Data ss:Type="Number">110</Data></Cell><Cell><Data ss:Type="Number">0</Data></Cell><Cell><Data ss:Type="Number">0</Data></Cell><Cell><Data ss:Type="Number">1</Data></Cell><Cell><Data ss:Type="Number">0</Data></Cell><Cell><Data ss:Type="Number">0</Data></Cell><Cell><Data ss:Type="Number">0</Data></Cell><Cell><Data ss:Type="Number">0</Data></Cell><Cell><Data ss:Type="Number">0</Data></Cell><Cell><Data ss:Type="Number">1</Data></Cell><Cell><Data ss:Type="Number">0</Data></Cell><Cell><Data ss:Type="String">C</Data></Cell><Cell><Data ss:Type="String">C</Data></Cell><Cell><Data ss:Type="String">C</Data></Cell><Cell><Data ss:Type="String">C</Data></Cell><Cell><Data ss:Type="String">C</Data></Cell><Cell><Data ss:Type="String">C</Data></Cell><Cell><Data ss:Type="String">C</Data></Cell><Cell><Data ss:Type="String">R</Data></Cell><Cell><Data ss:Type="String">C</Data></Cell><Cell><Data ss:Type="String">C</Data></Cell><Cell><Data ss:Type="String">L</Data></Cell><Cell><Data ss:Type="String">C</Data></Cell><Cell><Data ss:Type="String">L</Data></Cell><Cell><Data ss:Type="String">C</Data></Cell><Cell><Data ss:Type="String">C</Data></Cell><Cell><Data ss:Type="String">C</Data></Cell><Cell><Data ss:Type="String">C</Data></Cell><Cell><Data ss:Type="String">C</Data></Cell><Cell><Data ss:Type="String">C</Data></Cell><Cell><Data ss:Type="String">C</Data></Cell><Cell><Data ss:Type="String">C</Data></Cell><Cell><Data ss:Type="String">C</Data></Cell><Cell><Data ss:Type="String">C</Data></Cell><Cell><Data ss:Type="String">C</Data></Cell><Cell><Data ss:Type="String">R</Data></Cell><Cell><Data ss:Type="Number">0</Data></Cell><Cell><Data ss:Type="Number">0</Data></Cell><Cell><Data ss:Type="Number">0</Data></Cell><Cell><Data ss:Type="Number">0</Data></Cell><Cell><Data ss:Type="Number">0</Data></Cell><Cell><Data ss:Type="Number">0</Data></Cell><Cell><Data ss:Type="Number">0</Data></Cell><Cell><Data ss:Type="Number">0</Data></Cell><Cell><Data ss:Type="Number">0</Data></Cell><Cell><Data ss:Type="Number">0</Data></Cell><Cell><Data ss:Type="Number">0</Data></Cell><Cell><Data ss:Type="Number">0</Data></Cell><Cell><Data ss:Type="Number">0</Data></Cell><Cell><Data ss:Type="Number">0</Data></Cell><Cell><Data ss:Type="Number">0</Data></Cell><Cell><Data ss:Type="String"></Data></Cell></Row><Row><Cell><Data ss:Type="Number">64</Data></Cell><Cell><Data ss:Type="String">Azeotrope x 1</Data></Cell><Cell><Data ss:Type="Number">30</Data></Cell><Cell><Data ss:Type="Number">0</Data></Cell><Cell><Data ss:Type="Number">0</Data></Cell><Cell><Data ss:Type="Number">0</Data></Cell><Cell><Data ss:Type="Number">20</Data></Cell><Cell><Data ss:Type="Number">0</Data></Cell><Cell><Data ss:Type="Number">110</Data></Cell><Cell><Data ss:Type="Number">0</Data></Cell><Cell><Data ss:Type="Number">0</Data></Cell><Cell><Data ss:Type="Number">1</Data></Cell><Cell><Data ss:Type="Number">0</Data></Cell><Cell><Data ss:Type="Number">0</Data></Cell><Cell><Data ss:Type="Number">0</Data></Cell><Cell><Data ss:Type="Number">0</Data></Cell><Cell><Data ss:Type="Number">0</Data></Cell><Cell><Data ss:Type="Number">1</Data></Cell><Cell><Data ss:Type="Number">0</Data></Cell><Cell><Data ss:Type="String">C</Data></Cell><Cell><Data ss:Type="String">C</Data></Cell><Cell><Data ss:Type="String">C</Data></Cell><Cell><Data ss:Type="String">C</Data></Cell><Cell><Data ss:Type="String">C</Data></Cell><Cell><Data ss:Type="String">C</Data></Cell><Cell><Data ss:Type="String">C</Data></Cell><Cell><Data ss:Type="String">L</Data></Cell><Cell><Data ss:Type="String">C</Data></Cell><Cell><Data ss:Type="String">C</Data></Cell><Cell><Data ss:Type="String">L</Data></Cell><Cell><Data ss:Type="String">C</Data></Cell><Cell><Data ss:Type="String">L</Data></Cell><Cell><Data ss:Type="String">C</Data></Cell><Cell><Data ss:Type="String">C</Data></Cell><Cell><Data ss:Type="String">C</Data></Cell><Cell><Data ss:Type="String">C</Data></Cell><Cell><Data ss:Type="String">C</Data></Cell><Cell><Data ss:Type="String">C</Data></Cell><Cell><Data ss:Type="String">C</Data></Cell><Cell><Data ss:Type="String">C</Data></Cell><Cell><Data ss:Type="String">C</Data></Cell><Cell><Data ss:Type="String">C</Data></Cell><Cell><Data ss:Type="String">C</Data></Cell><Cell><Data ss:Type="String">R</Data></Cell><Cell><Data ss:Type="Number">0</Data></Cell><Cell><Data ss:Type="Number">0</Data></Cell><Cell><Data ss:Type="Number">0</Data></Cell><Cell><Data ss:Type="Number">0</Data></Cell><Cell><Data ss:Type="Number">0</Data></Cell><Cell><Data ss:Type="Number">0</Data></Cell><Cell><Data ss:Type="Number">0</Data></Cell><Cell><Data ss:Type="Number">0</Data></Cell><Cell><Data ss:Type="Number">0</Data></Cell><Cell><Data ss:Type="Number">0</Data></Cell><Cell><Data ss:Type="Number">0</Data></Cell><Cell><Data ss:Type="Number">0</Data></Cell><Cell><Data ss:Type="Number">0</Data></Cell><Cell><Data ss:Type="Number">0</Data></Cell><Cell><Data ss:Type="Number">0</Data></Cell><Cell><Data ss:Type="String"></Data></Cell></Row><Row><Cell><Data ss:Type="Number">65</Data></Cell><Cell><Data ss:Type="String">Azeotrope x 1</Data></Cell><Cell><Data ss:Type="Number">20</Data></Cell><Cell><Data ss:Type="Number">0</Data></Cell><Cell><Data ss:Type="Number">0</Data></Cell><Cell><Data ss:Type="Number">0</Data></Cell><Cell><Data ss:Type="Number">50</Data></Cell><Cell><Data ss:Type="Number">-100</Data></Cell><Cell><Data ss:Type="Number">110</Data></Cell><Cell><Data ss:Type="Number">0</Data></Cell><Cell><Data ss:Type="Number">0</Data></Cell><Cell><Data ss:Type="Number">1</Data></Cell><Cell><Data ss:Type="Number">0</Data></Cell><Cell><Data ss:Type="Number">0</Data></Cell><Cell><Data ss:Type="Number">0</Data></Cell><Cell><Data ss:Type="Number">0</Data></Cell><Cell><Data ss:Type="Number">0</Data></Cell><Cell><Data ss:Type="Number">1</Data></Cell><Cell><Data ss:Type="Number">0</Data></Cell><Cell><Data ss:Type="String">C</Data></Cell><Cell><Data ss:Type="String">C</Data></Cell><Cell><Data ss:Type="String">C</Data></Cell><Cell><Data ss:Type="String">C</Data></Cell><Cell><Data ss:Type="String">C</Data></Cell><Cell><Data ss:Type="String">C</Data></Cell><Cell><Data ss:Type="String">C</Data></Cell><Cell><Data ss:Type="String">L</Data></Cell><Cell><Data ss:Type="String">C</Data></Cell><Cell><Data ss:Type="String">C</Data></Cell><Cell><Data ss:Type="String">L</Data></Cell><Cell><Data ss:Type="String">C</Data></Cell><Cell><Data ss:Type="String">L</Data></Cell><Cell><Data ss:Type="String">C</Data></Cell><Cell><Data ss:Type="String">C</Data></Cell><Cell><Data ss:Type="String">C</Data></Cell><Cell><Data ss:Type="String">C</Data></Cell><Cell><Data ss:Type="String">C</Data></Cell><Cell><Data ss:Type="String">C</Data></Cell><Cell><Data ss:Type="String">C</Data></Cell><Cell><Data ss:Type="String">C</Data></Cell><Cell><Data ss:Type="String">C</Data></Cell><Cell><Data ss:Type="String">C</Data></Cell><Cell><Data ss:Type="String">C</Data></Cell><Cell><Data ss:Type="String">R</Data></Cell><Cell><Data ss:Type="Number">0</Data></Cell><Cell><Data ss:Type="Number">0</Data></Cell><Cell><Data ss:Type="Number">0</Data></Cell><Cell><Data ss:Type="Number">0</Data></Cell><Cell><Data ss:Type="Number">0</Data></Cell><Cell><Data ss:Type="Number">0</Data></Cell><Cell><Data ss:Type="Number">0</Data></Cell><Cell><Data ss:Type="Number">0</Data></Cell><Cell><Data ss:Type="Number">0</Data></Cell><Cell><Data ss:Type="Number">0</Data></Cell><Cell><Data ss:Type="Number">0</Data></Cell><Cell><Data ss:Type="Number">2</Data></Cell><Cell><Data ss:Type="Number">-1</Data></Cell><Cell><Data ss:Type="Number">0</Data></Cell><Cell><Data ss:Type="Number">0</Data></Cell><Cell><Data ss:Type="String"></Data></Cell></Row><Row><Cell><Data ss:Type="Number">66</Data></Cell><Cell><Data ss:Type="String">Azeotrope x 1</Data></Cell><Cell><Data ss:Type="Number">20</Data></Cell><Cell><Data ss:Type="Number">0</Data></Cell><Cell><Data ss:Type="Number">0</Data></Cell><Cell><Data ss:Type="Number">0</Data></Cell><Cell><Data ss:Type="Number">50</Data></Cell><Cell><Data ss:Type="Number">-400</Data></Cell><Cell><Data ss:Type="Number">110</Data></Cell><Cell><Data ss:Type="Number">0</Data></Cell><Cell><Data ss:Type="Number">0</Data></Cell><Cell><Data ss:Type="Number">1</Data></Cell><Cell><Data ss:Type="Number">0</Data></Cell><Cell><Data ss:Type="Number">0</Data></Cell><Cell><Data ss:Type="Number">0</Data></Cell><Cell><Data ss:Type="Number">0</Data></Cell><Cell><Data ss:Type="Number">0</Data></Cell><Cell><Data ss:Type="Number">1</Data></Cell><Cell><Data ss:Type="Number">0</Data></Cell><Cell><Data ss:Type="String">C</Data></Cell><Cell><Data ss:Type="String">C</Data></Cell><Cell><Data ss:Type="String">C</Data></Cell><Cell><Data ss:Type="String">C</Data></Cell><Cell><Data ss:Type="String">C</Data></Cell><Cell><Data ss:Type="String">C</Data></Cell><Cell><Data ss:Type="String">C</Data></Cell><Cell><Data ss:Type="String">L</Data></Cell><Cell><Data ss:Type="String">C</Data></Cell><Cell><Data ss:Type="String">C</Data></Cell><Cell><Data ss:Type="String">L</Data></Cell><Cell><Data ss:Type="String">C</Data></Cell><Cell><Data ss:Type="String">L</Data></Cell><Cell><Data ss:Type="String">C</Data></Cell><Cell><Data ss:Type="String">C</Data></Cell><Cell><Data ss:Type="String">C</Data></Cell><Cell><Data ss:Type="String">C</Data></Cell><Cell><Data ss:Type="String">C</Data></Cell><Cell><Data ss:Type="String">C</Data></Cell><Cell><Data ss:Type="String">C</Data></Cell><Cell><Data ss:Type="String">C</Data></Cell><Cell><Data ss:Type="String">C</Data></Cell><Cell><Data ss:Type="String">C</Data></Cell><Cell><Data ss:Type="String">C</Data></Cell><Cell><Data ss:Type="String">R</Data></Cell><Cell><Data ss:Type="Number">0</Data></Cell><Cell><Data ss:Type="Number">0</Data></Cell><Cell><Data ss:Type="Number">0</Data></Cell><Cell><Data ss:Type="Number">0</Data></Cell><Cell><Data ss:Type="Number">0</Data></Cell><Cell><Data ss:Type="Number">0</Data></Cell><Cell><Data ss:Type="Number">0</Data></Cell><Cell><Data ss:Type="Number">0</Data></Cell><Cell><Data ss:Type="Number">0</Data></Cell><Cell><Data ss:Type="Number">0</Data></Cell><Cell><Data ss:Type="Number">0</Data></Cell><Cell><Data ss:Type="Number">2</Data></Cell><Cell><Data ss:Type="Number">-1</Data></Cell><Cell><Data ss:Type="Number">0</Data></Cell><Cell><Data ss:Type="Number">0</Data></Cell><Cell><Data ss:Type="String"></Data></Cell></Row><Row><Cell><Data ss:Type="Number">67</Data></Cell><Cell><Data ss:Type="String">Azeotrope x 1</Data></Cell><Cell><Data ss:Type="Number">30</Data></Cell><Cell><Data ss:Type="Number">0</Data></Cell><Cell><Data ss:Type="Number">0</Data></Cell><Cell><Data ss:Type="Number">0</Data></Cell><Cell><Data ss:Type="Number">100</Data></Cell><Cell><Data ss:Type="Number">-1000</Data></Cell><Cell><Data ss:Type="Number">110</Data></Cell><Cell><Data ss:Type="Number">0</Data></Cell><Cell><Data ss:Type="Number">0</Data></Cell><Cell><Data ss:Type="Number">1</Data></Cell><Cell><Data ss:Type="Number">0</Data></Cell><Cell><Data ss:Type="Number">0</Data></Cell><Cell><Data ss:Type="Number">0</Data></Cell><Cell><Data ss:Type="Number">0</Data></Cell><Cell><Data ss:Type="Number">0</Data></Cell><Cell><Data ss:Type="Number">1</Data></Cell><Cell><Data ss:Type="Number">0</Data></Cell><Cell><Data ss:Type="String">C</Data></Cell><Cell><Data ss:Type="String">C</Data></Cell><Cell><Data ss:Type="String">C</Data></Cell><Cell><Data ss:Type="String">C</Data></Cell><Cell><Data ss:Type="String">C</Data></Cell><Cell><Data ss:Type="String">C</Data></Cell><Cell><Data ss:Type="String">C</Data></Cell><Cell><Data ss:Type="String">L</Data></Cell><Cell><Data ss:Type="String">C</Data></Cell><Cell><Data ss:Type="String">C</Data></Cell><Cell><Data ss:Type="String">L</Data></Cell><Cell><Data ss:Type="String">C</Data></Cell><Cell><Data ss:Type="String">L</Data></Cell><Cell><Data ss:Type="String">C</Data></Cell><Cell><Data ss:Type="String">C</Data></Cell><Cell><Data ss:Type="String">C</Data></Cell><Cell><Data ss:Type="String">C</Data></Cell><Cell><Data ss:Type="String">C</Data></Cell><Cell><Data ss:Type="String">C</Data></Cell><Cell><Data ss:Type="String">C</Data></Cell><Cell><Data ss:Type="String">C</Data></Cell><Cell><Data ss:Type="String">C</Data></Cell><Cell><Data ss:Type="String">C</Data></Cell><Cell><Data ss:Type="String">C</Data></Cell><Cell><Data ss:Type="String">R</Data></Cell><Cell><Data ss:Type="Number">0</Data></Cell><Cell><Data ss:Type="Number">0</Data></Cell><Cell><Data ss:Type="Number">0</Data></Cell><Cell><Data ss:Type="Number">0</Data></Cell><Cell><Data ss:Type="Number">0</Data></Cell><Cell><Data ss:Type="Number">0</Data></Cell><Cell><Data ss:Type="Number">0</Data></Cell><Cell><Data ss:Type="Number">0</Data></Cell><Cell><Data ss:Type="Number">0</Data></Cell><Cell><Data ss:Type="Number">0</Data></Cell><Cell><Data ss:Type="Number">0</Data></Cell><Cell><Data ss:Type="Number">2</Data></Cell><Cell><Data ss:Type="Number">-1</Data></Cell><Cell><Data ss:Type="Number">0</Data></Cell><Cell><Data ss:Type="Number">0</Data></Cell><Cell><Data ss:Type="String"></Data></Cell></Row><Row><Cell><Data ss:Type="Number">68</Data></Cell><Cell><Data ss:Type="String">Azeotrope x 1</Data></Cell><Cell><Data ss:Type="Number">30</Data></Cell><Cell><Data ss:Type="Number">0</Data></Cell><Cell><Data ss:Type="Number">0</Data></Cell><Cell><Data ss:Type="Number">0</Data></Cell><Cell><Data ss:Type="Number">100</Data></Cell><Cell><Data ss:Type="Number">-1000</Data></Cell><Cell><Data ss:Type="Number">110</Data></Cell><Cell><Data ss:Type="Number">0</Data></Cell><Cell><Data ss:Type="Number">0</Data></Cell><Cell><Data ss:Type="Number">0</Data></Cell><Cell><Data ss:Type="Number">1</Data></Cell><Cell><Data ss:Type="Number">0</Data></Cell><Cell><Data ss:Type="Number">0</Data></Cell><Cell><Data ss:Type="Number">0</Data></Cell><Cell><Data ss:Type="Number">0</Data></Cell><Cell><Data ss:Type="Number">1</Data></Cell><Cell><Data ss:Type="Number">0</Data></Cell><Cell><Data ss:Type="String">C</Data></Cell><Cell><Data ss:Type="String">C</Data></Cell><Cell><Data ss:Type="String">C</Data></Cell><Cell><Data ss:Type="String">C</Data></Cell><Cell><Data ss:Type="String">C</Data></Cell><Cell><Data ss:Type="String">C</Data></Cell><Cell><Data ss:Type="String">C</Data></Cell><Cell><Data ss:Type="String">L</Data></Cell><Cell><Data ss:Type="String">C</Data></Cell><Cell><Data ss:Type="String">C</Data></Cell><Cell><Data ss:Type="String">L</Data></Cell><Cell><Data ss:Type="String">C</Data></Cell><Cell><Data ss:Type="String">L</Data></Cell><Cell><Data ss:Type="String">C</Data></Cell><Cell><Data ss:Type="String">C</Data></Cell><Cell><Data ss:Type="String">C</Data></Cell><Cell><Data ss:Type="String">C</Data></Cell><Cell><Data ss:Type="String">C</Data></Cell><Cell><Data ss:Type="String">C</Data></Cell><Cell><Data ss:Type="String">C</Data></Cell><Cell><Data ss:Type="String">C</Data></Cell><Cell><Data ss:Type="String">C</Data></Cell><Cell><Data ss:Type="String">C</Data></Cell><Cell><Data ss:Type="String">C</Data></Cell><Cell><Data ss:Type="String">R</Data></Cell><Cell><Data ss:Type="Number">0</Data></Cell><Cell><Data ss:Type="Number">0</Data></Cell><Cell><Data ss:Type="Number">0</Data></Cell><Cell><Data ss:Type="Number">0</Data></Cell><Cell><Data ss:Type="Number">0</Data></Cell><Cell><Data ss:Type="Number">0</Data></Cell><Cell><Data ss:Type="Number">0</Data></Cell><Cell><Data ss:Type="Number">0</Data></Cell><Cell><Data ss:Type="Number">0</Data></Cell><Cell><Data ss:Type="Number">0</Data></Cell><Cell><Data ss:Type="Number">0</Data></Cell><Cell><Data ss:Type="Number">0</Data></Cell><Cell><Data ss:Type="Number">0</Data></Cell><Cell><Data ss:Type="Number">0</Data></Cell><Cell><Data ss:Type="Number">0</Data></Cell><Cell><Data ss:Type="String"></Data></Cell></Row><Row><Cell><Data ss:Type="Number">69</Data></Cell><Cell><Data ss:Type="String">Azeotrope x 2</Data></Cell><Cell><Data ss:Type="Number">1</Data></Cell><Cell><Data ss:Type="Number">0</Data></Cell><Cell><Data ss:Type="Number">0</Data></Cell><Cell><Data ss:Type="Number">0</Data></Cell><Cell><Data ss:Type="Number">100</Data></Cell><Cell><Data ss:Type="Number">0</Data></Cell><Cell><Data ss:Type="Number">110</Data></Cell><Cell><Data ss:Type="Number">0</Data></Cell><Cell><Data ss:Type="Number">0</Data></Cell><Cell><Data ss:Type="Number">1</Data></Cell><Cell><Data ss:Type="Number">1</Data></Cell><Cell><Data ss:Type="Number">0</Data></Cell><Cell><Data ss:Type="Number">0</Data></Cell><Cell><Data ss:Type="Number">0</Data></Cell><Cell><Data ss:Type="Number">0</Data></Cell><Cell><Data ss:Type="Number">1</Data></Cell><Cell><Data ss:Type="Number">0</Data></Cell><Cell><Data ss:Type="String">C</Data></Cell><Cell><Data ss:Type="String">C</Data></Cell><Cell><Data ss:Type="String">C</Data></Cell><Cell><Data ss:Type="String">C</Data></Cell><Cell><Data ss:Type="String">C</Data></Cell><Cell><Data ss:Type="String">C</Data></Cell><Cell><Data ss:Type="String">C</Data></Cell><Cell><Data ss:Type="String">L</Data></Cell><Cell><Data ss:Type="String">C</Data></Cell><Cell><Data ss:Type="String">C</Data></Cell><Cell><Data ss:Type="String">L</Data></Cell><Cell><Data ss:Type="String">C</Data></Cell><Cell><Data ss:Type="String">L</Data></Cell><Cell><Data ss:Type="String">C</Data></Cell><Cell><Data ss:Type="String">C</Data></Cell><Cell><Data ss:Type="String">C</Data></Cell><Cell><Data ss:Type="String">C</Data></Cell><Cell><Data ss:Type="String">C</Data></Cell><Cell><Data ss:Type="String">C</Data></Cell><Cell><Data ss:Type="String">C</Data></Cell><Cell><Data ss:Type="String">C</Data></Cell><Cell><Data ss:Type="String">C</Data></Cell><Cell><Data ss:Type="String">C</Data></Cell><Cell><Data ss:Type="String">C</Data></Cell><Cell><Data ss:Type="String">R</Data></Cell><Cell><Data ss:Type="Number">0</Data></Cell><Cell><Data ss:Type="Number">0</Data></Cell><Cell><Data ss:Type="Number">0</Data></Cell><Cell><Data ss:Type="Number">0</Data></Cell><Cell><Data ss:Type="Number">0</Data></Cell><Cell><Data ss:Type="Number">0</Data></Cell><Cell><Data ss:Type="Number">0</Data></Cell><Cell><Data ss:Type="Number">0</Data></Cell><Cell><Data ss:Type="Number">0</Data></Cell><Cell><Data ss:Type="Number">0</Data></Cell><Cell><Data ss:Type="Number">0</Data></Cell><Cell><Data ss:Type="Number">1</Data></Cell><Cell><Data ss:Type="Number">0</Data></Cell><Cell><Data ss:Type="Number">1</Data></Cell><Cell><Data ss:Type="Number">0</Data></Cell><Cell><Data ss:Type="String"></Data></Cell></Row><Row><Cell><Data ss:Type="Number">70</Data></Cell><Cell><Data ss:Type="String">Azeotrope x 2</Data></Cell><Cell><Data ss:Type="Number">3</Data></Cell><Cell><Data ss:Type="Number">0</Data></Cell><Cell><Data ss:Type="Number">0</Data></Cell><Cell><Data ss:Type="Number">0</Data></Cell><Cell><Data ss:Type="Number">50</Data></Cell><Cell><Data ss:Type="Number">0</Data></Cell><Cell><Data ss:Type="Number">110</Data></Cell><Cell><Data ss:Type="Number">0</Data></Cell><Cell><Data ss:Type="Number">0</Data></Cell><Cell><Data ss:Type="Number">1</Data></Cell><Cell><Data ss:Type="Number">0</Data></Cell><Cell><Data ss:Type="Number">0</Data></Cell><Cell><Data ss:Type="Number">0</Data></Cell><Cell><Data ss:Type="Number">0</Data></Cell><Cell><Data ss:Type="Number">0</Data></Cell><Cell><Data ss:Type="Number">1</Data></Cell><Cell><Data ss:Type="Number">0</Data></Cell><Cell><Data ss:Type="String">C</Data></Cell><Cell><Data ss:Type="String">C</Data></Cell><Cell><Data ss:Type="String">C</Data></Cell><Cell><Data ss:Type="String">C</Data></Cell><Cell><Data ss:Type="String">C</Data></Cell><Cell><Data ss:Type="String">C</Data></Cell><Cell><Data ss:Type="String">C</Data></Cell><Cell><Data ss:Type="String">L</Data></Cell><Cell><Data ss:Type="String">C</Data></Cell><Cell><Data ss:Type="String">C</Data></Cell><Cell><Data ss:Type="String">R</Data></Cell><Cell><Data ss:Type="String">C</Data></Cell><Cell><Data ss:Type="String">L</Data></Cell><Cell><Data ss:Type="String">C</Data></Cell><Cell><Data ss:Type="String">C</Data></Cell><Cell><Data ss:Type="String">C</Data></Cell><Cell><Data ss:Type="String">C</Data></Cell><Cell><Data ss:Type="String">C</Data></Cell><Cell><Data ss:Type="String">C</Data></Cell><Cell><Data ss:Type="String">C</Data></Cell><Cell><Data ss:Type="String">C</Data></Cell><Cell><Data ss:Type="String">C</Data></Cell><Cell><Data ss:Type="String">C</Data></Cell><Cell><Data ss:Type="String">C</Data></Cell><Cell><Data ss:Type="String">R</Data></Cell><Cell><Data ss:Type="Number">0</Data></Cell><Cell><Data ss:Type="Number">0</Data></Cell><Cell><Data ss:Type="Number">0</Data></Cell><Cell><Data ss:Type="Number">0</Data></Cell><Cell><Data ss:Type="Number">0</Data></Cell><Cell><Data ss:Type="Number">0</Data></Cell><Cell><Data ss:Type="Number">0</Data></Cell><Cell><Data ss:Type="Number">0</Data></Cell><Cell><Data ss:Type="Number">0</Data></Cell><Cell><Data ss:Type="Number">0</Data></Cell><Cell><Data ss:Type="Number">0</Data></Cell><Cell><Data ss:Type="Number">3</Data></Cell><Cell><Data ss:Type="Number">-1</Data></Cell><Cell><Data ss:Type="Number">0</Data></Cell><Cell><Data ss:Type="Number">0</Data></Cell><Cell><Data ss:Type="String"></Data></Cell></Row><Row><Cell><Data ss:Type="Number">71</Data></Cell><Cell><Data ss:Type="String">Azeotrope x 2</Data></Cell><Cell><Data ss:Type="Number">2</Data></Cell><Cell><Data ss:Type="Number">0</Data></Cell><Cell><Data ss:Type="Number">40</Data></Cell><Cell><Data ss:Type="Number">0</Data></Cell><Cell><Data ss:Type="Number">50</Data></Cell><Cell><Data ss:Type="Number">0</Data></Cell><Cell><Data ss:Type="Number">110</Data></Cell><Cell><Data ss:Type="Number">0</Data></Cell><Cell><Data ss:Type="Number">0</Data></Cell><Cell><Data ss:Type="Number">1</Data></Cell><Cell><Data ss:Type="Number">0</Data></Cell><Cell><Data ss:Type="Number">0</Data></Cell><Cell><Data ss:Type="Number">0</Data></Cell><Cell><Data ss:Type="Number">0</Data></Cell><Cell><Data ss:Type="Number">0</Data></Cell><Cell><Data ss:Type="Number">1</Data></Cell><Cell><Data ss:Type="Number">0</Data></Cell><Cell><Data ss:Type="String">C</Data></Cell><Cell><Data ss:Type="String">C</Data></Cell><Cell><Data ss:Type="String">C</Data></Cell><Cell><Data ss:Type="String">C</Data></Cell><Cell><Data ss:Type="String">C</Data></Cell><Cell><Data ss:Type="String">C</Data></Cell><Cell><Data ss:Type="String">C</Data></Cell><Cell><Data ss:Type="String">L</Data></Cell><Cell><Data ss:Type="String">C</Data></Cell><Cell><Data ss:Type="String">C</Data></Cell><Cell><Data ss:Type="String">R</Data></Cell><Cell><Data ss:Type="String">C</Data></Cell><Cell><Data ss:Type="String">L</Data></Cell><Cell><Data ss:Type="String">C</Data></Cell><Cell><Data ss:Type="String">C</Data></Cell><Cell><Data ss:Type="String">C</Data></Cell><Cell><Data ss:Type="String">C</Data></Cell><Cell><Data ss:Type="String">C</Data></Cell><Cell><Data ss:Type="String">C</Data></Cell><Cell><Data ss:Type="String">C</Data></Cell><Cell><Data ss:Type="String">C</Data></Cell><Cell><Data ss:Type="String">C</Data></Cell><Cell><Data ss:Type="String">C</Data></Cell><Cell><Data ss:Type="String">C</Data></Cell><Cell><Data ss:Type="String">R</Data></Cell><Cell><Data ss:Type="Number">0</Data></Cell><Cell><Data ss:Type="Number">0</Data></Cell><Cell><Data ss:Type="Number">0</Data></Cell><Cell><Data ss:Type="Number">0</Data></Cell><Cell><Data ss:Type="Number">0</Data></Cell><Cell><Data ss:Type="Number">0</Data></Cell><Cell><Data ss:Type="Number">0</Data></Cell><Cell><Data ss:Type="Number">0</Data></Cell><Cell><Data ss:Type="Number">0</Data></Cell><Cell><Data ss:Type="Number">0</Data></Cell><Cell><Data ss:Type="Number">0</Data></Cell><Cell><Data ss:Type="Number">0</Data></Cell><Cell><Data ss:Type="Number">0</Data></Cell><Cell><Data ss:Type="Number">0</Data></Cell><Cell><Data ss:Type="Number">0</Data></Cell><Cell><Data ss:Type="String"></Data></Cell></Row><Row><Cell><Data ss:Type="Number">72</Data></Cell><Cell><Data ss:Type="String">Azeotrope x 2</Data></Cell><Cell><Data ss:Type="Number">3</Data></Cell><Cell><Data ss:Type="Number">0</Data></Cell><Cell><Data ss:Type="Number">40</Data></Cell><Cell><Data ss:Type="Number">0</Data></Cell><Cell><Data ss:Type="Number">20</Data></Cell><Cell><Data ss:Type="Number">0</Data></Cell><Cell><Data ss:Type="Number">110</Data></Cell><Cell><Data ss:Type="Number">0</Data></Cell><Cell><Data ss:Type="Number">0</Data></Cell><Cell><Data ss:Type="Number">1</Data></Cell><Cell><Data ss:Type="Number">0</Data></Cell><Cell><Data ss:Type="Number">0</Data></Cell><Cell><Data ss:Type="Number">0</Data></Cell><Cell><Data ss:Type="Number">0</Data></Cell><Cell><Data ss:Type="Number">0</Data></Cell><Cell><Data ss:Type="Number">1</Data></Cell><Cell><Data ss:Type="Number">0</Data></Cell><Cell><Data ss:Type="String">C</Data></Cell><Cell><Data ss:Type="String">C</Data></Cell><Cell><Data ss:Type="String">C</Data></Cell><Cell><Data ss:Type="String">C</Data></Cell><Cell><Data ss:Type="String">C</Data></Cell><Cell><Data ss:Type="String">C</Data></Cell><Cell><Data ss:Type="String">C</Data></Cell><Cell><Data ss:Type="String">L</Data></Cell><Cell><Data ss:Type="String">C</Data></Cell><Cell><Data ss:Type="String">C</Data></Cell><Cell><Data ss:Type="String">L</Data></Cell><Cell><Data ss:Type="String">C</Data></Cell><Cell><Data ss:Type="String">L</Data></Cell><Cell><Data ss:Type="String">C</Data></Cell><Cell><Data ss:Type="String">C</Data></Cell><Cell><Data ss:Type="String">C</Data></Cell><Cell><Data ss:Type="String">C</Data></Cell><Cell><Data ss:Type="String">C</Data></Cell><Cell><Data ss:Type="String">C</Data></Cell><Cell><Data ss:Type="String">C</Data></Cell><Cell><Data ss:Type="String">C</Data></Cell><Cell><Data ss:Type="String">C</Data></Cell><Cell><Data ss:Type="String">C</Data></Cell><Cell><Data ss:Type="String">C</Data></Cell><Cell><Data ss:Type="String">R</Data></Cell><Cell><Data ss:Type="Number">0</Data></Cell><Cell><Data ss:Type="Number">0</Data></Cell><Cell><Data ss:Type="Number">0</Data></Cell><Cell><Data ss:Type="Number">0</Data></Cell><Cell><Data ss:Type="Number">0</Data></Cell><Cell><Data ss:Type="Number">0</Data></Cell><Cell><Data ss:Type="Number">0</Data></Cell><Cell><Data ss:Type="Number">0</Data></Cell><Cell><Data ss:Type="Number">0</Data></Cell><Cell><Data ss:Type="Number">0</Data></Cell><Cell><Data ss:Type="Number">0</Data></Cell><Cell><Data ss:Type="Number">3</Data></Cell><Cell><Data ss:Type="Number">-1</Data></Cell><Cell><Data ss:Type="Number">0</Data></Cell><Cell><Data ss:Type="Number">0</Data></Cell><Cell><Data ss:Type="String"></Data></Cell></Row><Row><Cell><Data ss:Type="Number">73</Data></Cell><Cell><Data ss:Type="String">Azeotrope x 2</Data></Cell><Cell><Data ss:Type="Number">3</Data></Cell><Cell><Data ss:Type="Number">0</Data></Cell><Cell><Data ss:Type="Number">40</Data></Cell><Cell><Data ss:Type="Number">0</Data></Cell><Cell><Data ss:Type="Number">20</Data></Cell><Cell><Data ss:Type="Number">0</Data></Cell><Cell><Data ss:Type="Number">110</Data></Cell><Cell><Data ss:Type="Number">0</Data></Cell><Cell><Data ss:Type="Number">0</Data></Cell><Cell><Data ss:Type="Number">1</Data></Cell><Cell><Data ss:Type="Number">0</Data></Cell><Cell><Data ss:Type="Number">0</Data></Cell><Cell><Data ss:Type="Number">0</Data></Cell><Cell><Data ss:Type="Number">0</Data></Cell><Cell><Data ss:Type="Number">0</Data></Cell><Cell><Data ss:Type="Number">1</Data></Cell><Cell><Data ss:Type="Number">0</Data></Cell><Cell><Data ss:Type="String">C</Data></Cell><Cell><Data ss:Type="String">C</Data></Cell><Cell><Data ss:Type="String">C</Data></Cell><Cell><Data ss:Type="String">C</Data></Cell><Cell><Data ss:Type="String">C</Data></Cell><Cell><Data ss:Type="String">C</Data></Cell><Cell><Data ss:Type="String">C</Data></Cell><Cell><Data ss:Type="String">R</Data></Cell><Cell><Data ss:Type="String">C</Data></Cell><Cell><Data ss:Type="String">C</Data></Cell><Cell><Data ss:Type="String">L</Data></Cell><Cell><Data ss:Type="String">C</Data></Cell><Cell><Data ss:Type="String">L</Data></Cell><Cell><Data ss:Type="String">C</Data></Cell><Cell><Data ss:Type="String">C</Data></Cell><Cell><Data ss:Type="String">C</Data></Cell><Cell><Data ss:Type="String">C</Data></Cell><Cell><Data ss:Type="String">C</Data></Cell><Cell><Data ss:Type="String">C</Data></Cell><Cell><Data ss:Type="String">C</Data></Cell><Cell><Data ss:Type="String">C</Data></Cell><Cell><Data ss:Type="String">C</Data></Cell><Cell><Data ss:Type="String">C</Data></Cell><Cell><Data ss:Type="String">C</Data></Cell><Cell><Data ss:Type="String">R</Data></Cell><Cell><Data ss:Type="Number">0</Data></Cell><Cell><Data ss:Type="Number">0</Data></Cell><Cell><Data ss:Type="Number">0</Data></Cell><Cell><Data ss:Type="Number">0</Data></Cell><Cell><Data ss:Type="Number">0</Data></Cell><Cell><Data ss:Type="Number">0</Data></Cell><Cell><Data ss:Type="Number">0</Data></Cell><Cell><Data ss:Type="Number">0</Data></Cell><Cell><Data ss:Type="Number">0</Data></Cell><Cell><Data ss:Type="Number">0</Data></Cell><Cell><Data ss:Type="Number">0</Data></Cell><Cell><Data ss:Type="Number">0</Data></Cell><Cell><Data ss:Type="Number">0</Data></Cell><Cell><Data ss:Type="Number">0</Data></Cell><Cell><Data ss:Type="Number">0</Data></Cell><Cell><Data ss:Type="String"></Data></Cell></Row><Row><Cell><Data ss:Type="Number">74</Data></Cell><Cell><Data ss:Type="String">Azeotrope x 2</Data></Cell><Cell><Data ss:Type="Number">2</Data></Cell><Cell><Data ss:Type="Number">0</Data></Cell><Cell><Data ss:Type="Number">0</Data></Cell><Cell><Data ss:Type="Number">0</Data></Cell><Cell><Data ss:Type="Number">20</Data></Cell><Cell><Data ss:Type="Number">0</Data></Cell><Cell><Data ss:Type="Number">110</Data></Cell><Cell><Data ss:Type="Number">0</Data></Cell><Cell><Data ss:Type="Number">0</Data></Cell><Cell><Data ss:Type="Number">1</Data></Cell><Cell><Data ss:Type="Number">0</Data></Cell><Cell><Data ss:Type="Number">0</Data></Cell><Cell><Data ss:Type="Number">0</Data></Cell><Cell><Data ss:Type="Number">0</Data></Cell><Cell><Data ss:Type="Number">0</Data></Cell><Cell><Data ss:Type="Number">1</Data></Cell><Cell><Data ss:Type="Number">0</Data></Cell><Cell><Data ss:Type="String">C</Data></Cell><Cell><Data ss:Type="String">C</Data></Cell><Cell><Data ss:Type="String">C</Data></Cell><Cell><Data ss:Type="String">C</Data></Cell><Cell><Data ss:Type="String">C</Data></Cell><Cell><Data ss:Type="String">C</Data></Cell><Cell><Data ss:Type="String">C</Data></Cell><Cell><Data ss:Type="String">R</Data></Cell><Cell><Data ss:Type="String">C</Data></Cell><Cell><Data ss:Type="String">C</Data></Cell><Cell><Data ss:Type="String">L</Data></Cell><Cell><Data ss:Type="String">C</Data></Cell><Cell><Data ss:Type="String">L</Data></Cell><Cell><Data ss:Type="String">C</Data></Cell><Cell><Data ss:Type="String">C</Data></Cell><Cell><Data ss:Type="String">C</Data></Cell><Cell><Data ss:Type="String">C</Data></Cell><Cell><Data ss:Type="String">C</Data></Cell><Cell><Data ss:Type="String">C</Data></Cell><Cell><Data ss:Type="String">C</Data></Cell><Cell><Data ss:Type="String">C</Data></Cell><Cell><Data ss:Type="String">C</Data></Cell><Cell><Data ss:Type="String">C</Data></Cell><Cell><Data ss:Type="String">C</Data></Cell><Cell><Data ss:Type="String">R</Data></Cell><Cell><Data ss:Type="Number">0</Data></Cell><Cell><Data ss:Type="Number">0</Data></Cell><Cell><Data ss:Type="Number">0</Data></Cell><Cell><Data ss:Type="Number">0</Data></Cell><Cell><Data ss:Type="Number">0</Data></Cell><Cell><Data ss:Type="Number">0</Data></Cell><Cell><Data ss:Type="Number">0</Data></Cell><Cell><Data ss:Type="Number">0</Data></Cell><Cell><Data ss:Type="Number">0</Data></Cell><Cell><Data ss:Type="Number">0</Data></Cell><Cell><Data ss:Type="Number">0</Data></Cell><Cell><Data ss:Type="Number">0</Data></Cell><Cell><Data ss:Type="Number">0</Data></Cell><Cell><Data ss:Type="Number">0</Data></Cell><Cell><Data ss:Type="Number">0</Data></Cell><Cell><Data ss:Type="String"></Data></Cell></Row><Row><Cell><Data ss:Type="Number">75</Data></Cell><Cell><Data ss:Type="String">Azeotrope x 2</Data></Cell><Cell><Data ss:Type="Number">30</Data></Cell><Cell><Data ss:Type="Number">0</Data></Cell><Cell><Data ss:Type="Number">0</Data></Cell><Cell><Data ss:Type="Number">0</Data></Cell><Cell><Data ss:Type="Number">20</Data></Cell><Cell><Data ss:Type="Number">0</Data></Cell><Cell><Data ss:Type="Number">110</Data></Cell><Cell><Data ss:Type="Number">0</Data></Cell><Cell><Data ss:Type="Number">0</Data></Cell><Cell><Data ss:Type="Number">1</Data></Cell><Cell><Data ss:Type="Number">0</Data></Cell><Cell><Data ss:Type="Number">0</Data></Cell><Cell><Data ss:Type="Number">0</Data></Cell><Cell><Data ss:Type="Number">0</Data></Cell><Cell><Data ss:Type="Number">0</Data></Cell><Cell><Data ss:Type="Number">1</Data></Cell><Cell><Data ss:Type="Number">0</Data></Cell><Cell><Data ss:Type="String">C</Data></Cell><Cell><Data ss:Type="String">C</Data></Cell><Cell><Data ss:Type="String">C</Data></Cell><Cell><Data ss:Type="String">C</Data></Cell><Cell><Data ss:Type="String">C</Data></Cell><Cell><Data ss:Type="String">C</Data></Cell><Cell><Data ss:Type="String">C</Data></Cell><Cell><Data ss:Type="String">L</Data></Cell><Cell><Data ss:Type="String">C</Data></Cell><Cell><Data ss:Type="String">C</Data></Cell><Cell><Data ss:Type="String">L</Data></Cell><Cell><Data ss:Type="String">C</Data></Cell><Cell><Data ss:Type="String">L</Data></Cell><Cell><Data ss:Type="String">C</Data></Cell><Cell><Data ss:Type="String">C</Data></Cell><Cell><Data ss:Type="String">C</Data></Cell><Cell><Data ss:Type="String">C</Data></Cell><Cell><Data ss:Type="String">C</Data></Cell><Cell><Data ss:Type="String">C</Data></Cell><Cell><Data ss:Type="String">C</Data></Cell><Cell><Data ss:Type="String">C</Data></Cell><Cell><Data ss:Type="String">C</Data></Cell><Cell><Data ss:Type="String">C</Data></Cell><Cell><Data ss:Type="String">C</Data></Cell><Cell><Data ss:Type="String">R</Data></Cell><Cell><Data ss:Type="Number">0</Data></Cell><Cell><Data ss:Type="Number">0</Data></Cell><Cell><Data ss:Type="Number">0</Data></Cell><Cell><Data ss:Type="Number">0</Data></Cell><Cell><Data ss:Type="Number">0</Data></Cell><Cell><Data ss:Type="Number">0</Data></Cell><Cell><Data ss:Type="Number">0</Data></Cell><Cell><Data ss:Type="Number">0</Data></Cell><Cell><Data ss:Type="Number">0</Data></Cell><Cell><Data ss:Type="Number">0</Data></Cell><Cell><Data ss:Type="Number">0</Data></Cell><Cell><Data ss:Type="Number">0</Data></Cell><Cell><Data ss:Type="Number">0</Data></Cell><Cell><Data ss:Type="Number">0</Data></Cell><Cell><Data ss:Type="Number">0</Data></Cell><Cell><Data ss:Type="String"></Data></Cell></Row><Row><Cell><Data ss:Type="Number">76</Data></Cell><Cell><Data ss:Type="String">Azeotrope x 2</Data></Cell><Cell><Data ss:Type="Number">20</Data></Cell><Cell><Data ss:Type="Number">0</Data></Cell><Cell><Data ss:Type="Number">0</Data></Cell><Cell><Data ss:Type="Number">0</Data></Cell><Cell><Data ss:Type="Number">50</Data></Cell><Cell><Data ss:Type="Number">-100</Data></Cell><Cell><Data ss:Type="Number">110</Data></Cell><Cell><Data ss:Type="Number">0</Data></Cell><Cell><Data ss:Type="Number">0</Data></Cell><Cell><Data ss:Type="Number">1</Data></Cell><Cell><Data ss:Type="Number">0</Data></Cell><Cell><Data ss:Type="Number">0</Data></Cell><Cell><Data ss:Type="Number">0</Data></Cell><Cell><Data ss:Type="Number">0</Data></Cell><Cell><Data ss:Type="Number">0</Data></Cell><Cell><Data ss:Type="Number">1</Data></Cell><Cell><Data ss:Type="Number">0</Data></Cell><Cell><Data ss:Type="String">C</Data></Cell><Cell><Data ss:Type="String">C</Data></Cell><Cell><Data ss:Type="String">C</Data></Cell><Cell><Data ss:Type="String">C</Data></Cell><Cell><Data ss:Type="String">C</Data></Cell><Cell><Data ss:Type="String">C</Data></Cell><Cell><Data ss:Type="String">C</Data></Cell><Cell><Data ss:Type="String">L</Data></Cell><Cell><Data ss:Type="String">C</Data></Cell><Cell><Data ss:Type="String">C</Data></Cell><Cell><Data ss:Type="String">L</Data></Cell><Cell><Data ss:Type="String">C</Data></Cell><Cell><Data ss:Type="String">L</Data></Cell><Cell><Data ss:Type="String">C</Data></Cell><Cell><Data ss:Type="String">C</Data></Cell><Cell><Data ss:Type="String">C</Data></Cell><Cell><Data ss:Type="String">C</Data></Cell><Cell><Data ss:Type="String">C</Data></Cell><Cell><Data ss:Type="String">C</Data></Cell><Cell><Data ss:Type="String">C</Data></Cell><Cell><Data ss:Type="String">C</Data></Cell><Cell><Data ss:Type="String">C</Data></Cell><Cell><Data ss:Type="String">C</Data></Cell><Cell><Data ss:Type="String">C</Data></Cell><Cell><Data ss:Type="String">R</Data></Cell><Cell><Data ss:Type="Number">0</Data></Cell><Cell><Data ss:Type="Number">0</Data></Cell><Cell><Data ss:Type="Number">0</Data></Cell><Cell><Data ss:Type="Number">0</Data></Cell><Cell><Data ss:Type="Number">0</Data></Cell><Cell><Data ss:Type="Number">0</Data></Cell><Cell><Data ss:Type="Number">0</Data></Cell><Cell><Data ss:Type="Number">0</Data></Cell><Cell><Data ss:Type="Number">0</Data></Cell><Cell><Data ss:Type="Number">0</Data></Cell><Cell><Data ss:Type="Number">0</Data></Cell><Cell><Data ss:Type="Number">2</Data></Cell><Cell><Data ss:Type="Number">-1</Data></Cell><Cell><Data ss:Type="Number">0</Data></Cell><Cell><Data ss:Type="Number">0</Data></Cell><Cell><Data ss:Type="String"></Data></Cell></Row><Row><Cell><Data ss:Type="Number">77</Data></Cell><Cell><Data ss:Type="String">Azeotrope x 2</Data></Cell><Cell><Data ss:Type="Number">20</Data></Cell><Cell><Data ss:Type="Number">0</Data></Cell><Cell><Data ss:Type="Number">0</Data></Cell><Cell><Data ss:Type="Number">0</Data></Cell><Cell><Data ss:Type="Number">50</Data></Cell><Cell><Data ss:Type="Number">-400</Data></Cell><Cell><Data ss:Type="Number">110</Data></Cell><Cell><Data ss:Type="Number">0</Data></Cell><Cell><Data ss:Type="Number">0</Data></Cell><Cell><Data ss:Type="Number">1</Data></Cell><Cell><Data ss:Type="Number">0</Data></Cell><Cell><Data ss:Type="Number">0</Data></Cell><Cell><Data ss:Type="Number">0</Data></Cell><Cell><Data ss:Type="Number">0</Data></Cell><Cell><Data ss:Type="Number">0</Data></Cell><Cell><Data ss:Type="Number">1</Data></Cell><Cell><Data ss:Type="Number">0</Data></Cell><Cell><Data ss:Type="String">C</Data></Cell><Cell><Data ss:Type="String">C</Data></Cell><Cell><Data ss:Type="String">C</Data></Cell><Cell><Data ss:Type="String">C</Data></Cell><Cell><Data ss:Type="String">C</Data></Cell><Cell><Data ss:Type="String">C</Data></Cell><Cell><Data ss:Type="String">C</Data></Cell><Cell><Data ss:Type="String">L</Data></Cell><Cell><Data ss:Type="String">C</Data></Cell><Cell><Data ss:Type="String">C</Data></Cell><Cell><Data ss:Type="String">L</Data></Cell><Cell><Data ss:Type="String">C</Data></Cell><Cell><Data ss:Type="String">L</Data></Cell><Cell><Data ss:Type="String">C</Data></Cell><Cell><Data ss:Type="String">C</Data></Cell><Cell><Data ss:Type="String">C</Data></Cell><Cell><Data ss:Type="String">C</Data></Cell><Cell><Data ss:Type="String">C</Data></Cell><Cell><Data ss:Type="String">C</Data></Cell><Cell><Data ss:Type="String">C</Data></Cell><Cell><Data ss:Type="String">C</Data></Cell><Cell><Data ss:Type="String">C</Data></Cell><Cell><Data ss:Type="String">C</Data></Cell><Cell><Data ss:Type="String">C</Data></Cell><Cell><Data ss:Type="String">R</Data></Cell><Cell><Data ss:Type="Number">0</Data></Cell><Cell><Data ss:Type="Number">0</Data></Cell><Cell><Data ss:Type="Number">0</Data></Cell><Cell><Data ss:Type="Number">0</Data></Cell><Cell><Data ss:Type="Number">0</Data></Cell><Cell><Data ss:Type="Number">0</Data></Cell><Cell><Data ss:Type="Number">0</Data></Cell><Cell><Data ss:Type="Number">0</Data></Cell><Cell><Data ss:Type="Number">0</Data></Cell><Cell><Data ss:Type="Number">0</Data></Cell><Cell><Data ss:Type="Number">0</Data></Cell><Cell><Data ss:Type="Number">2</Data></Cell><Cell><Data ss:Type="Number">-1</Data></Cell><Cell><Data ss:Type="Number">0</Data></Cell><Cell><Data ss:Type="Number">0</Data></Cell><Cell><Data ss:Type="String"></Data></Cell></Row><Row><Cell><Data ss:Type="Number">78</Data></Cell><Cell><Data ss:Type="String">Azeotrope x 2</Data></Cell><Cell><Data ss:Type="Number">30</Data></Cell><Cell><Data ss:Type="Number">0</Data></Cell><Cell><Data ss:Type="Number">0</Data></Cell><Cell><Data ss:Type="Number">0</Data></Cell><Cell><Data ss:Type="Number">100</Data></Cell><Cell><Data ss:Type="Number">-1000</Data></Cell><Cell><Data ss:Type="Number">110</Data></Cell><Cell><Data ss:Type="Number">0</Data></Cell><Cell><Data ss:Type="Number">0</Data></Cell><Cell><Data ss:Type="Number">1</Data></Cell><Cell><Data ss:Type="Number">0</Data></Cell><Cell><Data ss:Type="Number">0</Data></Cell><Cell><Data ss:Type="Number">0</Data></Cell><Cell><Data ss:Type="Number">0</Data></Cell><Cell><Data ss:Type="Number">0</Data></Cell><Cell><Data ss:Type="Number">1</Data></Cell><Cell><Data ss:Type="Number">0</Data></Cell><Cell><Data ss:Type="String">C</Data></Cell><Cell><Data ss:Type="String">C</Data></Cell><Cell><Data ss:Type="String">C</Data></Cell><Cell><Data ss:Type="String">C</Data></Cell><Cell><Data ss:Type="String">C</Data></Cell><Cell><Data ss:Type="String">C</Data></Cell><Cell><Data ss:Type="String">C</Data></Cell><Cell><Data ss:Type="String">L</Data></Cell><Cell><Data ss:Type="String">C</Data></Cell><Cell><Data ss:Type="String">C</Data></Cell><Cell><Data ss:Type="String">L</Data></Cell><Cell><Data ss:Type="String">C</Data></Cell><Cell><Data ss:Type="String">L</Data></Cell><Cell><Data ss:Type="String">C</Data></Cell><Cell><Data ss:Type="String">C</Data></Cell><Cell><Data ss:Type="String">C</Data></Cell><Cell><Data ss:Type="String">C</Data></Cell><Cell><Data ss:Type="String">C</Data></Cell><Cell><Data ss:Type="String">C</Data></Cell><Cell><Data ss:Type="String">C</Data></Cell><Cell><Data ss:Type="String">C</Data></Cell><Cell><Data ss:Type="String">C</Data></Cell><Cell><Data ss:Type="String">C</Data></Cell><Cell><Data ss:Type="String">C</Data></Cell><Cell><Data ss:Type="String">R</Data></Cell><Cell><Data ss:Type="Number">0</Data></Cell><Cell><Data ss:Type="Number">0</Data></Cell><Cell><Data ss:Type="Number">0</Data></Cell><Cell><Data ss:Type="Number">0</Data></Cell><Cell><Data ss:Type="Number">0</Data></Cell><Cell><Data ss:Type="Number">0</Data></Cell><Cell><Data ss:Type="Number">0</Data></Cell><Cell><Data ss:Type="Number">0</Data></Cell><Cell><Data ss:Type="Number">0</Data></Cell><Cell><Data ss:Type="Number">0</Data></Cell><Cell><Data ss:Type="Number">0</Data></Cell><Cell><Data ss:Type="Number">2</Data></Cell><Cell><Data ss:Type="Number">-1</Data></Cell><Cell><Data ss:Type="Number">0</Data></Cell><Cell><Data ss:Type="Number">0</Data></Cell><Cell><Data ss:Type="String"></Data></Cell></Row><Row><Cell><Data ss:Type="Number">79</Data></Cell><Cell><Data ss:Type="String">Azeotrope x 2</Data></Cell><Cell><Data ss:Type="Number">30</Data></Cell><Cell><Data ss:Type="Number">0</Data></Cell><Cell><Data ss:Type="Number">0</Data></Cell><Cell><Data ss:Type="Number">0</Data></Cell><Cell><Data ss:Type="Number">100</Data></Cell><Cell><Data ss:Type="Number">-1000</Data></Cell><Cell><Data ss:Type="Number">110</Data></Cell><Cell><Data ss:Type="Number">0</Data></Cell><Cell><Data ss:Type="Number">0</Data></Cell><Cell><Data ss:Type="Number">0</Data></Cell><Cell><Data ss:Type="Number">1</Data></Cell><Cell><Data ss:Type="Number">0</Data></Cell><Cell><Data ss:Type="Number">0</Data></Cell><Cell><Data ss:Type="Number">0</Data></Cell><Cell><Data ss:Type="Number">0</Data></Cell><Cell><Data ss:Type="Number">1</Data></Cell><Cell><Data ss:Type="Number">0</Data></Cell><Cell><Data ss:Type="String">C</Data></Cell><Cell><Data ss:Type="String">C</Data></Cell><Cell><Data ss:Type="String">C</Data></Cell><Cell><Data ss:Type="String">C</Data></Cell><Cell><Data ss:Type="String">C</Data></Cell><Cell><Data ss:Type="String">C</Data></Cell><Cell><Data ss:Type="String">C</Data></Cell><Cell><Data ss:Type="String">L</Data></Cell><Cell><Data ss:Type="String">C</Data></Cell><Cell><Data ss:Type="String">C</Data></Cell><Cell><Data ss:Type="String">L</Data></Cell><Cell><Data ss:Type="String">C</Data></Cell><Cell><Data ss:Type="String">L</Data></Cell><Cell><Data ss:Type="String">C</Data></Cell><Cell><Data ss:Type="String">C</Data></Cell><Cell><Data ss:Type="String">C</Data></Cell><Cell><Data ss:Type="String">C</Data></Cell><Cell><Data ss:Type="String">C</Data></Cell><Cell><Data ss:Type="String">C</Data></Cell><Cell><Data ss:Type="String">C</Data></Cell><Cell><Data ss:Type="String">C</Data></Cell><Cell><Data ss:Type="String">C</Data></Cell><Cell><Data ss:Type="String">C</Data></Cell><Cell><Data ss:Type="String">C</Data></Cell><Cell><Data ss:Type="String">R</Data></Cell><Cell><Data ss:Type="Number">0</Data></Cell><Cell><Data ss:Type="Number">0</Data></Cell><Cell><Data ss:Type="Number">0</Data></Cell><Cell><Data ss:Type="Number">0</Data></Cell><Cell><Data ss:Type="Number">0</Data></Cell><Cell><Data ss:Type="Number">0</Data></Cell><Cell><Data ss:Type="Number">0</Data></Cell><Cell><Data ss:Type="Number">0</Data></Cell><Cell><Data ss:Type="Number">0</Data></Cell><Cell><Data ss:Type="Number">0</Data></Cell><Cell><Data ss:Type="Number">0</Data></Cell><Cell><Data ss:Type="Number">0</Data></Cell><Cell><Data ss:Type="Number">0</Data></Cell><Cell><Data ss:Type="Number">0</Data></Cell><Cell><Data ss:Type="Number">0</Data></Cell><Cell><Data ss:Type="String"></Data></Cell></Row><Row><Cell><Data ss:Type="Number">80</Data></Cell><Cell><Data ss:Type="String">Azeotrope x 3</Data></Cell><Cell><Data ss:Type="Number">1</Data></Cell><Cell><Data ss:Type="Number">0</Data></Cell><Cell><Data ss:Type="Number">0</Data></Cell><Cell><Data ss:Type="Number">0</Data></Cell><Cell><Data ss:Type="Number">100</Data></Cell><Cell><Data ss:Type="Number">0</Data></Cell><Cell><Data ss:Type="Number">110</Data></Cell><Cell><Data ss:Type="Number">0</Data></Cell><Cell><Data ss:Type="Number">0</Data></Cell><Cell><Data ss:Type="Number">1</Data></Cell><Cell><Data ss:Type="Number">1</Data></Cell><Cell><Data ss:Type="Number">0</Data></Cell><Cell><Data ss:Type="Number">0</Data></Cell><Cell><Data ss:Type="Number">0</Data></Cell><Cell><Data ss:Type="Number">0</Data></Cell><Cell><Data ss:Type="Number">1</Data></Cell><Cell><Data ss:Type="Number">0</Data></Cell><Cell><Data ss:Type="String">C</Data></Cell><Cell><Data ss:Type="String">C</Data></Cell><Cell><Data ss:Type="String">C</Data></Cell><Cell><Data ss:Type="String">C</Data></Cell><Cell><Data ss:Type="String">C</Data></Cell><Cell><Data ss:Type="String">C</Data></Cell><Cell><Data ss:Type="String">C</Data></Cell><Cell><Data ss:Type="String">L</Data></Cell><Cell><Data ss:Type="String">C</Data></Cell><Cell><Data ss:Type="String">C</Data></Cell><Cell><Data ss:Type="String">L</Data></Cell><Cell><Data ss:Type="String">C</Data></Cell><Cell><Data ss:Type="String">L</Data></Cell><Cell><Data ss:Type="String">C</Data></Cell><Cell><Data ss:Type="String">C</Data></Cell><Cell><Data ss:Type="String">C</Data></Cell><Cell><Data ss:Type="String">C</Data></Cell><Cell><Data ss:Type="String">C</Data></Cell><Cell><Data ss:Type="String">C</Data></Cell><Cell><Data ss:Type="String">C</Data></Cell><Cell><Data ss:Type="String">C</Data></Cell><Cell><Data ss:Type="String">C</Data></Cell><Cell><Data ss:Type="String">C</Data></Cell><Cell><Data ss:Type="String">C</Data></Cell><Cell><Data ss:Type="String">R</Data></Cell><Cell><Data ss:Type="Number">0</Data></Cell><Cell><Data ss:Type="Number">0</Data></Cell><Cell><Data ss:Type="Number">0</Data></Cell><Cell><Data ss:Type="Number">0</Data></Cell><Cell><Data ss:Type="Number">0</Data></Cell><Cell><Data ss:Type="Number">0</Data></Cell><Cell><Data ss:Type="Number">0</Data></Cell><Cell><Data ss:Type="Number">0</Data></Cell><Cell><Data ss:Type="Number">0</Data></Cell><Cell><Data ss:Type="Number">0</Data></Cell><Cell><Data ss:Type="Number">0</Data></Cell><Cell><Data ss:Type="Number">1</Data></Cell><Cell><Data ss:Type="Number">0</Data></Cell><Cell><Data ss:Type="Number">1</Data></Cell><Cell><Data ss:Type="Number">0</Data></Cell><Cell><Data ss:Type="String"></Data></Cell></Row><Row><Cell><Data ss:Type="Number">81</Data></Cell><Cell><Data ss:Type="String">Azeotrope x 3</Data></Cell><Cell><Data ss:Type="Number">3</Data></Cell><Cell><Data ss:Type="Number">0</Data></Cell><Cell><Data ss:Type="Number">0</Data></Cell><Cell><Data ss:Type="Number">0</Data></Cell><Cell><Data ss:Type="Number">50</Data></Cell><Cell><Data ss:Type="Number">0</Data></Cell><Cell><Data ss:Type="Number">110</Data></Cell><Cell><Data ss:Type="Number">0</Data></Cell><Cell><Data ss:Type="Number">0</Data></Cell><Cell><Data ss:Type="Number">1</Data></Cell><Cell><Data ss:Type="Number">0</Data></Cell><Cell><Data ss:Type="Number">0</Data></Cell><Cell><Data ss:Type="Number">0</Data></Cell><Cell><Data ss:Type="Number">0</Data></Cell><Cell><Data ss:Type="Number">0</Data></Cell><Cell><Data ss:Type="Number">1</Data></Cell><Cell><Data ss:Type="Number">0</Data></Cell><Cell><Data ss:Type="String">C</Data></Cell><Cell><Data ss:Type="String">C</Data></Cell><Cell><Data ss:Type="String">C</Data></Cell><Cell><Data ss:Type="String">C</Data></Cell><Cell><Data ss:Type="String">C</Data></Cell><Cell><Data ss:Type="String">C</Data></Cell><Cell><Data ss:Type="String">C</Data></Cell><Cell><Data ss:Type="String">L</Data></Cell><Cell><Data ss:Type="String">C</Data></Cell><Cell><Data ss:Type="String">C</Data></Cell><Cell><Data ss:Type="String">R</Data></Cell><Cell><Data ss:Type="String">C</Data></Cell><Cell><Data ss:Type="String">L</Data></Cell><Cell><Data ss:Type="String">C</Data></Cell><Cell><Data ss:Type="String">C</Data></Cell><Cell><Data ss:Type="String">C</Data></Cell><Cell><Data ss:Type="String">C</Data></Cell><Cell><Data ss:Type="String">C</Data></Cell><Cell><Data ss:Type="String">C</Data></Cell><Cell><Data ss:Type="String">C</Data></Cell><Cell><Data ss:Type="String">C</Data></Cell><Cell><Data ss:Type="String">C</Data></Cell><Cell><Data ss:Type="String">C</Data></Cell><Cell><Data ss:Type="String">C</Data></Cell><Cell><Data ss:Type="String">R</Data></Cell><Cell><Data ss:Type="Number">0</Data></Cell><Cell><Data ss:Type="Number">0</Data></Cell><Cell><Data ss:Type="Number">0</Data></Cell><Cell><Data ss:Type="Number">0</Data></Cell><Cell><Data ss:Type="Number">0</Data></Cell><Cell><Data ss:Type="Number">0</Data></Cell><Cell><Data ss:Type="Number">0</Data></Cell><Cell><Data ss:Type="Number">0</Data></Cell><Cell><Data ss:Type="Number">0</Data></Cell><Cell><Data ss:Type="Number">0</Data></Cell><Cell><Data ss:Type="Number">0</Data></Cell><Cell><Data ss:Type="Number">3</Data></Cell><Cell><Data ss:Type="Number">-1</Data></Cell><Cell><Data ss:Type="Number">0</Data></Cell><Cell><Data ss:Type="Number">0</Data></Cell><Cell><Data ss:Type="String"></Data></Cell></Row><Row><Cell><Data ss:Type="Number">82</Data></Cell><Cell><Data ss:Type="String">Azeotrope x 3</Data></Cell><Cell><Data ss:Type="Number">2</Data></Cell><Cell><Data ss:Type="Number">0</Data></Cell><Cell><Data ss:Type="Number">40</Data></Cell><Cell><Data ss:Type="Number">0</Data></Cell><Cell><Data ss:Type="Number">50</Data></Cell><Cell><Data ss:Type="Number">0</Data></Cell><Cell><Data ss:Type="Number">110</Data></Cell><Cell><Data ss:Type="Number">0</Data></Cell><Cell><Data ss:Type="Number">0</Data></Cell><Cell><Data ss:Type="Number">1</Data></Cell><Cell><Data ss:Type="Number">0</Data></Cell><Cell><Data ss:Type="Number">0</Data></Cell><Cell><Data ss:Type="Number">0</Data></Cell><Cell><Data ss:Type="Number">0</Data></Cell><Cell><Data ss:Type="Number">0</Data></Cell><Cell><Data ss:Type="Number">1</Data></Cell><Cell><Data ss:Type="Number">0</Data></Cell><Cell><Data ss:Type="String">C</Data></Cell><Cell><Data ss:Type="String">C</Data></Cell><Cell><Data ss:Type="String">C</Data></Cell><Cell><Data ss:Type="String">C</Data></Cell><Cell><Data ss:Type="String">C</Data></Cell><Cell><Data ss:Type="String">C</Data></Cell><Cell><Data ss:Type="String">C</Data></Cell><Cell><Data ss:Type="String">L</Data></Cell><Cell><Data ss:Type="String">C</Data></Cell><Cell><Data ss:Type="String">C</Data></Cell><Cell><Data ss:Type="String">R</Data></Cell><Cell><Data ss:Type="String">C</Data></Cell><Cell><Data ss:Type="String">L</Data></Cell><Cell><Data ss:Type="String">C</Data></Cell><Cell><Data ss:Type="String">C</Data></Cell><Cell><Data ss:Type="String">C</Data></Cell><Cell><Data ss:Type="String">C</Data></Cell><Cell><Data ss:Type="String">C</Data></Cell><Cell><Data ss:Type="String">C</Data></Cell><Cell><Data ss:Type="String">C</Data></Cell><Cell><Data ss:Type="String">C</Data></Cell><Cell><Data ss:Type="String">C</Data></Cell><Cell><Data ss:Type="String">C</Data></Cell><Cell><Data ss:Type="String">C</Data></Cell><Cell><Data ss:Type="String">R</Data></Cell><Cell><Data ss:Type="Number">0</Data></Cell><Cell><Data ss:Type="Number">0</Data></Cell><Cell><Data ss:Type="Number">0</Data></Cell><Cell><Data ss:Type="Number">0</Data></Cell><Cell><Data ss:Type="Number">0</Data></Cell><Cell><Data ss:Type="Number">0</Data></Cell><Cell><Data ss:Type="Number">0</Data></Cell><Cell><Data ss:Type="Number">0</Data></Cell><Cell><Data ss:Type="Number">0</Data></Cell><Cell><Data ss:Type="Number">0</Data></Cell><Cell><Data ss:Type="Number">0</Data></Cell><Cell><Data ss:Type="Number">0</Data></Cell><Cell><Data ss:Type="Number">0</Data></Cell><Cell><Data ss:Type="Number">0</Data></Cell><Cell><Data ss:Type="Number">0</Data></Cell><Cell><Data ss:Type="String"></Data></Cell></Row><Row><Cell><Data ss:Type="Number">83</Data></Cell><Cell><Data ss:Type="String">Azeotrope x 3</Data></Cell><Cell><Data ss:Type="Number">3</Data></Cell><Cell><Data ss:Type="Number">0</Data></Cell><Cell><Data ss:Type="Number">40</Data></Cell><Cell><Data ss:Type="Number">0</Data></Cell><Cell><Data ss:Type="Number">20</Data></Cell><Cell><Data ss:Type="Number">0</Data></Cell><Cell><Data ss:Type="Number">110</Data></Cell><Cell><Data ss:Type="Number">0</Data></Cell><Cell><Data ss:Type="Number">0</Data></Cell><Cell><Data ss:Type="Number">1</Data></Cell><Cell><Data ss:Type="Number">0</Data></Cell><Cell><Data ss:Type="Number">0</Data></Cell><Cell><Data ss:Type="Number">0</Data></Cell><Cell><Data ss:Type="Number">0</Data></Cell><Cell><Data ss:Type="Number">0</Data></Cell><Cell><Data ss:Type="Number">1</Data></Cell><Cell><Data ss:Type="Number">0</Data></Cell><Cell><Data ss:Type="String">C</Data></Cell><Cell><Data ss:Type="String">C</Data></Cell><Cell><Data ss:Type="String">C</Data></Cell><Cell><Data ss:Type="String">C</Data></Cell><Cell><Data ss:Type="String">C</Data></Cell><Cell><Data ss:Type="String">C</Data></Cell><Cell><Data ss:Type="String">C</Data></Cell><Cell><Data ss:Type="String">L</Data></Cell><Cell><Data ss:Type="String">C</Data></Cell><Cell><Data ss:Type="String">C</Data></Cell><Cell><Data ss:Type="String">L</Data></Cell><Cell><Data ss:Type="String">C</Data></Cell><Cell><Data ss:Type="String">L</Data></Cell><Cell><Data ss:Type="String">C</Data></Cell><Cell><Data ss:Type="String">C</Data></Cell><Cell><Data ss:Type="String">C</Data></Cell><Cell><Data ss:Type="String">C</Data></Cell><Cell><Data ss:Type="String">C</Data></Cell><Cell><Data ss:Type="String">C</Data></Cell><Cell><Data ss:Type="String">C</Data></Cell><Cell><Data ss:Type="String">C</Data></Cell><Cell><Data ss:Type="String">C</Data></Cell><Cell><Data ss:Type="String">C</Data></Cell><Cell><Data ss:Type="String">C</Data></Cell><Cell><Data ss:Type="String">R</Data></Cell><Cell><Data ss:Type="Number">0</Data></Cell><Cell><Data ss:Type="Number">0</Data></Cell><Cell><Data ss:Type="Number">0</Data></Cell><Cell><Data ss:Type="Number">0</Data></Cell><Cell><Data ss:Type="Number">0</Data></Cell><Cell><Data ss:Type="Number">0</Data></Cell><Cell><Data ss:Type="Number">0</Data></Cell><Cell><Data ss:Type="Number">0</Data></Cell><Cell><Data ss:Type="Number">0</Data></Cell><Cell><Data ss:Type="Number">0</Data></Cell><Cell><Data ss:Type="Number">0</Data></Cell><Cell><Data ss:Type="Number">3</Data></Cell><Cell><Data ss:Type="Number">-1</Data></Cell><Cell><Data ss:Type="Number">0</Data></Cell><Cell><Data ss:Type="Number">0</Data></Cell><Cell><Data ss:Type="String"></Data></Cell></Row><Row><Cell><Data ss:Type="Number">84</Data></Cell><Cell><Data ss:Type="String">Azeotrope x 3</Data></Cell><Cell><Data ss:Type="Number">3</Data></Cell><Cell><Data ss:Type="Number">0</Data></Cell><Cell><Data ss:Type="Number">40</Data></Cell><Cell><Data ss:Type="Number">0</Data></Cell><Cell><Data ss:Type="Number">20</Data></Cell><Cell><Data ss:Type="Number">0</Data></Cell><Cell><Data ss:Type="Number">110</Data></Cell><Cell><Data ss:Type="Number">0</Data></Cell><Cell><Data ss:Type="Number">0</Data></Cell><Cell><Data ss:Type="Number">1</Data></Cell><Cell><Data ss:Type="Number">0</Data></Cell><Cell><Data ss:Type="Number">0</Data></Cell><Cell><Data ss:Type="Number">0</Data></Cell><Cell><Data ss:Type="Number">0</Data></Cell><Cell><Data ss:Type="Number">0</Data></Cell><Cell><Data ss:Type="Number">1</Data></Cell><Cell><Data ss:Type="Number">0</Data></Cell><Cell><Data ss:Type="String">C</Data></Cell><Cell><Data ss:Type="String">C</Data></Cell><Cell><Data ss:Type="String">C</Data></Cell><Cell><Data ss:Type="String">C</Data></Cell><Cell><Data ss:Type="String">C</Data></Cell><Cell><Data ss:Type="String">C</Data></Cell><Cell><Data ss:Type="String">C</Data></Cell><Cell><Data ss:Type="String">R</Data></Cell><Cell><Data ss:Type="String">C</Data></Cell><Cell><Data ss:Type="String">C</Data></Cell><Cell><Data ss:Type="String">L</Data></Cell><Cell><Data ss:Type="String">C</Data></Cell><Cell><Data ss:Type="String">L</Data></Cell><Cell><Data ss:Type="String">C</Data></Cell><Cell><Data ss:Type="String">C</Data></Cell><Cell><Data ss:Type="String">C</Data></Cell><Cell><Data ss:Type="String">C</Data></Cell><Cell><Data ss:Type="String">C</Data></Cell><Cell><Data ss:Type="String">C</Data></Cell><Cell><Data ss:Type="String">C</Data></Cell><Cell><Data ss:Type="String">C</Data></Cell><Cell><Data ss:Type="String">C</Data></Cell><Cell><Data ss:Type="String">C</Data></Cell><Cell><Data ss:Type="String">C</Data></Cell><Cell><Data ss:Type="String">R</Data></Cell><Cell><Data ss:Type="Number">0</Data></Cell><Cell><Data ss:Type="Number">0</Data></Cell><Cell><Data ss:Type="Number">0</Data></Cell><Cell><Data ss:Type="Number">0</Data></Cell><Cell><Data ss:Type="Number">0</Data></Cell><Cell><Data ss:Type="Number">0</Data></Cell><Cell><Data ss:Type="Number">0</Data></Cell><Cell><Data ss:Type="Number">0</Data></Cell><Cell><Data ss:Type="Number">0</Data></Cell><Cell><Data ss:Type="Number">0</Data></Cell><Cell><Data ss:Type="Number">0</Data></Cell><Cell><Data ss:Type="Number">0</Data></Cell><Cell><Data ss:Type="Number">0</Data></Cell><Cell><Data ss:Type="Number">0</Data></Cell><Cell><Data ss:Type="Number">0</Data></Cell><Cell><Data ss:Type="String"></Data></Cell></Row><Row><Cell><Data ss:Type="Number">85</Data></Cell><Cell><Data ss:Type="String">Azeotrope x 3</Data></Cell><Cell><Data ss:Type="Number">2</Data></Cell><Cell><Data ss:Type="Number">0</Data></Cell><Cell><Data ss:Type="Number">0</Data></Cell><Cell><Data ss:Type="Number">0</Data></Cell><Cell><Data ss:Type="Number">20</Data></Cell><Cell><Data ss:Type="Number">0</Data></Cell><Cell><Data ss:Type="Number">110</Data></Cell><Cell><Data ss:Type="Number">0</Data></Cell><Cell><Data ss:Type="Number">0</Data></Cell><Cell><Data ss:Type="Number">1</Data></Cell><Cell><Data ss:Type="Number">0</Data></Cell><Cell><Data ss:Type="Number">0</Data></Cell><Cell><Data ss:Type="Number">0</Data></Cell><Cell><Data ss:Type="Number">0</Data></Cell><Cell><Data ss:Type="Number">0</Data></Cell><Cell><Data ss:Type="Number">1</Data></Cell><Cell><Data ss:Type="Number">0</Data></Cell><Cell><Data ss:Type="String">C</Data></Cell><Cell><Data ss:Type="String">C</Data></Cell><Cell><Data ss:Type="String">C</Data></Cell><Cell><Data ss:Type="String">C</Data></Cell><Cell><Data ss:Type="String">C</Data></Cell><Cell><Data ss:Type="String">C</Data></Cell><Cell><Data ss:Type="String">C</Data></Cell><Cell><Data ss:Type="String">R</Data></Cell><Cell><Data ss:Type="String">C</Data></Cell><Cell><Data ss:Type="String">C</Data></Cell><Cell><Data ss:Type="String">L</Data></Cell><Cell><Data ss:Type="String">C</Data></Cell><Cell><Data ss:Type="String">L</Data></Cell><Cell><Data ss:Type="String">C</Data></Cell><Cell><Data ss:Type="String">C</Data></Cell><Cell><Data ss:Type="String">C</Data></Cell><Cell><Data ss:Type="String">C</Data></Cell><Cell><Data ss:Type="String">C</Data></Cell><Cell><Data ss:Type="String">C</Data></Cell><Cell><Data ss:Type="String">C</Data></Cell><Cell><Data ss:Type="String">C</Data></Cell><Cell><Data ss:Type="String">C</Data></Cell><Cell><Data ss:Type="String">C</Data></Cell><Cell><Data ss:Type="String">C</Data></Cell><Cell><Data ss:Type="String">R</Data></Cell><Cell><Data ss:Type="Number">0</Data></Cell><Cell><Data ss:Type="Number">0</Data></Cell><Cell><Data ss:Type="Number">0</Data></Cell><Cell><Data ss:Type="Number">0</Data></Cell><Cell><Data ss:Type="Number">0</Data></Cell><Cell><Data ss:Type="Number">0</Data></Cell><Cell><Data ss:Type="Number">0</Data></Cell><Cell><Data ss:Type="Number">0</Data></Cell><Cell><Data ss:Type="Number">0</Data></Cell><Cell><Data ss:Type="Number">0</Data></Cell><Cell><Data ss:Type="Number">0</Data></Cell><Cell><Data ss:Type="Number">0</Data></Cell><Cell><Data ss:Type="Number">0</Data></Cell><Cell><Data ss:Type="Number">0</Data></Cell><Cell><Data ss:Type="Number">0</Data></Cell><Cell><Data ss:Type="String"></Data></Cell></Row><Row><Cell><Data ss:Type="Number">86</Data></Cell><Cell><Data ss:Type="String">Azeotrope x 3</Data></Cell><Cell><Data ss:Type="Number">30</Data></Cell><Cell><Data ss:Type="Number">0</Data></Cell><Cell><Data ss:Type="Number">0</Data></Cell><Cell><Data ss:Type="Number">0</Data></Cell><Cell><Data ss:Type="Number">20</Data></Cell><Cell><Data ss:Type="Number">0</Data></Cell><Cell><Data ss:Type="Number">110</Data></Cell><Cell><Data ss:Type="Number">0</Data></Cell><Cell><Data ss:Type="Number">0</Data></Cell><Cell><Data ss:Type="Number">1</Data></Cell><Cell><Data ss:Type="Number">0</Data></Cell><Cell><Data ss:Type="Number">0</Data></Cell><Cell><Data ss:Type="Number">0</Data></Cell><Cell><Data ss:Type="Number">0</Data></Cell><Cell><Data ss:Type="Number">0</Data></Cell><Cell><Data ss:Type="Number">1</Data></Cell><Cell><Data ss:Type="Number">0</Data></Cell><Cell><Data ss:Type="String">C</Data></Cell><Cell><Data ss:Type="String">C</Data></Cell><Cell><Data ss:Type="String">C</Data></Cell><Cell><Data ss:Type="String">C</Data></Cell><Cell><Data ss:Type="String">C</Data></Cell><Cell><Data ss:Type="String">C</Data></Cell><Cell><Data ss:Type="String">C</Data></Cell><Cell><Data ss:Type="String">L</Data></Cell><Cell><Data ss:Type="String">C</Data></Cell><Cell><Data ss:Type="String">C</Data></Cell><Cell><Data ss:Type="String">L</Data></Cell><Cell><Data ss:Type="String">C</Data></Cell><Cell><Data ss:Type="String">L</Data></Cell><Cell><Data ss:Type="String">C</Data></Cell><Cell><Data ss:Type="String">C</Data></Cell><Cell><Data ss:Type="String">C</Data></Cell><Cell><Data ss:Type="String">C</Data></Cell><Cell><Data ss:Type="String">C</Data></Cell><Cell><Data ss:Type="String">C</Data></Cell><Cell><Data ss:Type="String">C</Data></Cell><Cell><Data ss:Type="String">C</Data></Cell><Cell><Data ss:Type="String">C</Data></Cell><Cell><Data ss:Type="String">C</Data></Cell><Cell><Data ss:Type="String">C</Data></Cell><Cell><Data ss:Type="String">R</Data></Cell><Cell><Data ss:Type="Number">0</Data></Cell><Cell><Data ss:Type="Number">0</Data></Cell><Cell><Data ss:Type="Number">0</Data></Cell><Cell><Data ss:Type="Number">0</Data></Cell><Cell><Data ss:Type="Number">0</Data></Cell><Cell><Data ss:Type="Number">0</Data></Cell><Cell><Data ss:Type="Number">0</Data></Cell><Cell><Data ss:Type="Number">0</Data></Cell><Cell><Data ss:Type="Number">0</Data></Cell><Cell><Data ss:Type="Number">0</Data></Cell><Cell><Data ss:Type="Number">0</Data></Cell><Cell><Data ss:Type="Number">0</Data></Cell><Cell><Data ss:Type="Number">0</Data></Cell><Cell><Data ss:Type="Number">0</Data></Cell><Cell><Data ss:Type="Number">0</Data></Cell><Cell><Data ss:Type="String"></Data></Cell></Row><Row><Cell><Data ss:Type="Number">87</Data></Cell><Cell><Data ss:Type="String">Azeotrope x 3</Data></Cell><Cell><Data ss:Type="Number">20</Data></Cell><Cell><Data ss:Type="Number">0</Data></Cell><Cell><Data ss:Type="Number">0</Data></Cell><Cell><Data ss:Type="Number">0</Data></Cell><Cell><Data ss:Type="Number">50</Data></Cell><Cell><Data ss:Type="Number">-100</Data></Cell><Cell><Data ss:Type="Number">110</Data></Cell><Cell><Data ss:Type="Number">0</Data></Cell><Cell><Data ss:Type="Number">0</Data></Cell><Cell><Data ss:Type="Number">1</Data></Cell><Cell><Data ss:Type="Number">0</Data></Cell><Cell><Data ss:Type="Number">0</Data></Cell><Cell><Data ss:Type="Number">0</Data></Cell><Cell><Data ss:Type="Number">0</Data></Cell><Cell><Data ss:Type="Number">0</Data></Cell><Cell><Data ss:Type="Number">1</Data></Cell><Cell><Data ss:Type="Number">0</Data></Cell><Cell><Data ss:Type="String">C</Data></Cell><Cell><Data ss:Type="String">C</Data></Cell><Cell><Data ss:Type="String">C</Data></Cell><Cell><Data ss:Type="String">C</Data></Cell><Cell><Data ss:Type="String">C</Data></Cell><Cell><Data ss:Type="String">C</Data></Cell><Cell><Data ss:Type="String">C</Data></Cell><Cell><Data ss:Type="String">L</Data></Cell><Cell><Data ss:Type="String">C</Data></Cell><Cell><Data ss:Type="String">C</Data></Cell><Cell><Data ss:Type="String">L</Data></Cell><Cell><Data ss:Type="String">C</Data></Cell><Cell><Data ss:Type="String">L</Data></Cell><Cell><Data ss:Type="String">C</Data></Cell><Cell><Data ss:Type="String">C</Data></Cell><Cell><Data ss:Type="String">C</Data></Cell><Cell><Data ss:Type="String">C</Data></Cell><Cell><Data ss:Type="String">C</Data></Cell><Cell><Data ss:Type="String">C</Data></Cell><Cell><Data ss:Type="String">C</Data></Cell><Cell><Data ss:Type="String">C</Data></Cell><Cell><Data ss:Type="String">C</Data></Cell><Cell><Data ss:Type="String">C</Data></Cell><Cell><Data ss:Type="String">C</Data></Cell><Cell><Data ss:Type="String">R</Data></Cell><Cell><Data ss:Type="Number">0</Data></Cell><Cell><Data ss:Type="Number">0</Data></Cell><Cell><Data ss:Type="Number">0</Data></Cell><Cell><Data ss:Type="Number">0</Data></Cell><Cell><Data ss:Type="Number">0</Data></Cell><Cell><Data ss:Type="Number">0</Data></Cell><Cell><Data ss:Type="Number">0</Data></Cell><Cell><Data ss:Type="Number">0</Data></Cell><Cell><Data ss:Type="Number">0</Data></Cell><Cell><Data ss:Type="Number">0</Data></Cell><Cell><Data ss:Type="Number">0</Data></Cell><Cell><Data ss:Type="Number">2</Data></Cell><Cell><Data ss:Type="Number">-1</Data></Cell><Cell><Data ss:Type="Number">0</Data></Cell><Cell><Data ss:Type="Number">0</Data></Cell><Cell><Data ss:Type="String"></Data></Cell></Row><Row><Cell><Data ss:Type="Number">88</Data></Cell><Cell><Data ss:Type="String">Azeotrope x 3</Data></Cell><Cell><Data ss:Type="Number">20</Data></Cell><Cell><Data ss:Type="Number">0</Data></Cell><Cell><Data ss:Type="Number">0</Data></Cell><Cell><Data ss:Type="Number">0</Data></Cell><Cell><Data ss:Type="Number">50</Data></Cell><Cell><Data ss:Type="Number">-400</Data></Cell><Cell><Data ss:Type="Number">110</Data></Cell><Cell><Data ss:Type="Number">0</Data></Cell><Cell><Data ss:Type="Number">0</Data></Cell><Cell><Data ss:Type="Number">1</Data></Cell><Cell><Data ss:Type="Number">0</Data></Cell><Cell><Data ss:Type="Number">0</Data></Cell><Cell><Data ss:Type="Number">0</Data></Cell><Cell><Data ss:Type="Number">0</Data></Cell><Cell><Data ss:Type="Number">0</Data></Cell><Cell><Data ss:Type="Number">1</Data></Cell><Cell><Data ss:Type="Number">0</Data></Cell><Cell><Data ss:Type="String">C</Data></Cell><Cell><Data ss:Type="String">C</Data></Cell><Cell><Data ss:Type="String">C</Data></Cell><Cell><Data ss:Type="String">C</Data></Cell><Cell><Data ss:Type="String">C</Data></Cell><Cell><Data ss:Type="String">C</Data></Cell><Cell><Data ss:Type="String">C</Data></Cell><Cell><Data ss:Type="String">L</Data></Cell><Cell><Data ss:Type="String">C</Data></Cell><Cell><Data ss:Type="String">C</Data></Cell><Cell><Data ss:Type="String">L</Data></Cell><Cell><Data ss:Type="String">C</Data></Cell><Cell><Data ss:Type="String">L</Data></Cell><Cell><Data ss:Type="String">C</Data></Cell><Cell><Data ss:Type="String">C</Data></Cell><Cell><Data ss:Type="String">C</Data></Cell><Cell><Data ss:Type="String">C</Data></Cell><Cell><Data ss:Type="String">C</Data></Cell><Cell><Data ss:Type="String">C</Data></Cell><Cell><Data ss:Type="String">C</Data></Cell><Cell><Data ss:Type="String">C</Data></Cell><Cell><Data ss:Type="String">C</Data></Cell><Cell><Data ss:Type="String">C</Data></Cell><Cell><Data ss:Type="String">C</Data></Cell><Cell><Data ss:Type="String">R</Data></Cell><Cell><Data ss:Type="Number">0</Data></Cell><Cell><Data ss:Type="Number">0</Data></Cell><Cell><Data ss:Type="Number">0</Data></Cell><Cell><Data ss:Type="Number">0</Data></Cell><Cell><Data ss:Type="Number">0</Data></Cell><Cell><Data ss:Type="Number">0</Data></Cell><Cell><Data ss:Type="Number">0</Data></Cell><Cell><Data ss:Type="Number">0</Data></Cell><Cell><Data ss:Type="Number">0</Data></Cell><Cell><Data ss:Type="Number">0</Data></Cell><Cell><Data ss:Type="Number">0</Data></Cell><Cell><Data ss:Type="Number">2</Data></Cell><Cell><Data ss:Type="Number">-1</Data></Cell><Cell><Data ss:Type="Number">0</Data></Cell><Cell><Data ss:Type="Number">0</Data></Cell><Cell><Data ss:Type="String"></Data></Cell></Row><Row><Cell><Data ss:Type="Number">89</Data></Cell><Cell><Data ss:Type="String">Azeotrope x 3</Data></Cell><Cell><Data ss:Type="Number">30</Data></Cell><Cell><Data ss:Type="Number">0</Data></Cell><Cell><Data ss:Type="Number">0</Data></Cell><Cell><Data ss:Type="Number">0</Data></Cell><Cell><Data ss:Type="Number">100</Data></Cell><Cell><Data ss:Type="Number">-1000</Data></Cell><Cell><Data ss:Type="Number">110</Data></Cell><Cell><Data ss:Type="Number">0</Data></Cell><Cell><Data ss:Type="Number">0</Data></Cell><Cell><Data ss:Type="Number">1</Data></Cell><Cell><Data ss:Type="Number">0</Data></Cell><Cell><Data ss:Type="Number">0</Data></Cell><Cell><Data ss:Type="Number">0</Data></Cell><Cell><Data ss:Type="Number">0</Data></Cell><Cell><Data ss:Type="Number">0</Data></Cell><Cell><Data ss:Type="Number">1</Data></Cell><Cell><Data ss:Type="Number">0</Data></Cell><Cell><Data ss:Type="String">C</Data></Cell><Cell><Data ss:Type="String">C</Data></Cell><Cell><Data ss:Type="String">C</Data></Cell><Cell><Data ss:Type="String">C</Data></Cell><Cell><Data ss:Type="String">C</Data></Cell><Cell><Data ss:Type="String">C</Data></Cell><Cell><Data ss:Type="String">C</Data></Cell><Cell><Data ss:Type="String">L</Data></Cell><Cell><Data ss:Type="String">C</Data></Cell><Cell><Data ss:Type="String">C</Data></Cell><Cell><Data ss:Type="String">L</Data></Cell><Cell><Data ss:Type="String">C</Data></Cell><Cell><Data ss:Type="String">L</Data></Cell><Cell><Data ss:Type="String">C</Data></Cell><Cell><Data ss:Type="String">C</Data></Cell><Cell><Data ss:Type="String">C</Data></Cell><Cell><Data ss:Type="String">C</Data></Cell><Cell><Data ss:Type="String">C</Data></Cell><Cell><Data ss:Type="String">C</Data></Cell><Cell><Data ss:Type="String">C</Data></Cell><Cell><Data ss:Type="String">C</Data></Cell><Cell><Data ss:Type="String">C</Data></Cell><Cell><Data ss:Type="String">C</Data></Cell><Cell><Data ss:Type="String">C</Data></Cell><Cell><Data ss:Type="String">R</Data></Cell><Cell><Data ss:Type="Number">0</Data></Cell><Cell><Data ss:Type="Number">0</Data></Cell><Cell><Data ss:Type="Number">0</Data></Cell><Cell><Data ss:Type="Number">0</Data></Cell><Cell><Data ss:Type="Number">0</Data></Cell><Cell><Data ss:Type="Number">0</Data></Cell><Cell><Data ss:Type="Number">0</Data></Cell><Cell><Data ss:Type="Number">0</Data></Cell><Cell><Data ss:Type="Number">0</Data></Cell><Cell><Data ss:Type="Number">0</Data></Cell><Cell><Data ss:Type="Number">0</Data></Cell><Cell><Data ss:Type="Number">2</Data></Cell><Cell><Data ss:Type="Number">-1</Data></Cell><Cell><Data ss:Type="Number">0</Data></Cell><Cell><Data ss:Type="Number">0</Data></Cell><Cell><Data ss:Type="String"></Data></Cell></Row><Row><Cell><Data ss:Type="Number">90</Data></Cell><Cell><Data ss:Type="String">Azeotrope x 3</Data></Cell><Cell><Data ss:Type="Number">60</Data></Cell><Cell><Data ss:Type="Number">0</Data></Cell><Cell><Data ss:Type="Number">0</Data></Cell><Cell><Data ss:Type="Number">0</Data></Cell><Cell><Data ss:Type="Number">100</Data></Cell><Cell><Data ss:Type="Number">-1000</Data></Cell><Cell><Data ss:Type="Number">110</Data></Cell><Cell><Data ss:Type="Number">0</Data></Cell><Cell><Data ss:Type="Number">0</Data></Cell><Cell><Data ss:Type="Number">0</Data></Cell><Cell><Data ss:Type="Number">1</Data></Cell><Cell><Data ss:Type="Number">0</Data></Cell><Cell><Data ss:Type="Number">0</Data></Cell><Cell><Data ss:Type="Number">0</Data></Cell><Cell><Data ss:Type="Number">0</Data></Cell><Cell><Data ss:Type="Number">1</Data></Cell><Cell><Data ss:Type="Number">0</Data></Cell><Cell><Data ss:Type="String">C</Data></Cell><Cell><Data ss:Type="String">C</Data></Cell><Cell><Data ss:Type="String">C</Data></Cell><Cell><Data ss:Type="String">C</Data></Cell><Cell><Data ss:Type="String">C</Data></Cell><Cell><Data ss:Type="String">C</Data></Cell><Cell><Data ss:Type="String">C</Data></Cell><Cell><Data ss:Type="String">L</Data></Cell><Cell><Data ss:Type="String">C</Data></Cell><Cell><Data ss:Type="String">C</Data></Cell><Cell><Data ss:Type="String">L</Data></Cell><Cell><Data ss:Type="String">C</Data></Cell><Cell><Data ss:Type="String">L</Data></Cell><Cell><Data ss:Type="String">C</Data></Cell><Cell><Data ss:Type="String">C</Data></Cell><Cell><Data ss:Type="String">C</Data></Cell><Cell><Data ss:Type="String">C</Data></Cell><Cell><Data ss:Type="String">C</Data></Cell><Cell><Data ss:Type="String">C</Data></Cell><Cell><Data ss:Type="String">C</Data></Cell><Cell><Data ss:Type="String">C</Data></Cell><Cell><Data ss:Type="String">C</Data></Cell><Cell><Data ss:Type="String">C</Data></Cell><Cell><Data ss:Type="String">C</Data></Cell><Cell><Data ss:Type="String">R</Data></Cell><Cell><Data ss:Type="Number">0</Data></Cell><Cell><Data ss:Type="Number">0</Data></Cell><Cell><Data ss:Type="Number">0</Data></Cell><Cell><Data ss:Type="Number">0</Data></Cell><Cell><Data ss:Type="Number">0</Data></Cell><Cell><Data ss:Type="Number">0</Data></Cell><Cell><Data ss:Type="Number">0</Data></Cell><Cell><Data ss:Type="Number">0</Data></Cell><Cell><Data ss:Type="Number">0</Data></Cell><Cell><Data ss:Type="Number">0</Data></Cell><Cell><Data ss:Type="Number">0</Data></Cell><Cell><Data ss:Type="Number">0</Data></Cell><Cell><Data ss:Type="Number">0</Data></Cell><Cell><Data ss:Type="Number">0</Data></Cell><Cell><Data ss:Type="Number">0</Data></Cell><Cell><Data ss:Type="String"></Data></Cell></Row><Row><Cell><Data ss:Type="Number">91</Data></Cell><Cell><Data ss:Type="String">Azeotrope x 3</Data></Cell><Cell><Data ss:Type="Number">10</Data></Cell><Cell><Data ss:Type="Number">0</Data></Cell><Cell><Data ss:Type="Number">0</Data></Cell><Cell><Data ss:Type="Number">0</Data></Cell><Cell><Data ss:Type="Number">300</Data></Cell><Cell><Data ss:Type="Number">-100</Data></Cell><Cell><Data ss:Type="Number">110</Data></Cell><Cell><Data ss:Type="Number">0</Data></Cell><Cell><Data ss:Type="Number">0</Data></Cell><Cell><Data ss:Type="Number">0</Data></Cell><Cell><Data ss:Type="Number">1</Data></Cell><Cell><Data ss:Type="Number">0</Data></Cell><Cell><Data ss:Type="Number">0</Data></Cell><Cell><Data ss:Type="Number">0</Data></Cell><Cell><Data ss:Type="Number">0</Data></Cell><Cell><Data ss:Type="Number">1</Data></Cell><Cell><Data ss:Type="Number">0</Data></Cell><Cell><Data ss:Type="String">C</Data></Cell><Cell><Data ss:Type="String">C</Data></Cell><Cell><Data ss:Type="String">C</Data></Cell><Cell><Data ss:Type="String">C</Data></Cell><Cell><Data ss:Type="String">C</Data></Cell><Cell><Data ss:Type="String">C</Data></Cell><Cell><Data ss:Type="String">C</Data></Cell><Cell><Data ss:Type="String">L</Data></Cell><Cell><Data ss:Type="String">C</Data></Cell><Cell><Data ss:Type="String">C</Data></Cell><Cell><Data ss:Type="String">L</Data></Cell><Cell><Data ss:Type="String">C</Data></Cell><Cell><Data ss:Type="String">L</Data></Cell><Cell><Data ss:Type="String">C</Data></Cell><Cell><Data ss:Type="String">C</Data></Cell><Cell><Data ss:Type="String">C</Data></Cell><Cell><Data ss:Type="String">C</Data></Cell><Cell><Data ss:Type="String">C</Data></Cell><Cell><Data ss:Type="String">C</Data></Cell><Cell><Data ss:Type="String">C</Data></Cell><Cell><Data ss:Type="String">C</Data></Cell><Cell><Data ss:Type="String">C</Data></Cell><Cell><Data ss:Type="String">C</Data></Cell><Cell><Data ss:Type="String">C</Data></Cell><Cell><Data ss:Type="String">R</Data></Cell><Cell><Data ss:Type="Number">0</Data></Cell><Cell><Data ss:Type="Number">0</Data></Cell><Cell><Data ss:Type="Number">0</Data></Cell><Cell><Data ss:Type="Number">0</Data></Cell><Cell><Data ss:Type="Number">0</Data></Cell><Cell><Data ss:Type="Number">0</Data></Cell><Cell><Data ss:Type="Number">0</Data></Cell><Cell><Data ss:Type="Number">0</Data></Cell><Cell><Data ss:Type="Number">0</Data></Cell><Cell><Data ss:Type="Number">0</Data></Cell><Cell><Data ss:Type="Number">0</Data></Cell><Cell><Data ss:Type="Number">1</Data></Cell><Cell><Data ss:Type="Number">0</Data></Cell><Cell><Data ss:Type="Number">1</Data></Cell><Cell><Data ss:Type="Number">4</Data></Cell><Cell><Data ss:Type="String"></Data></Cell></Row><Row><Cell><Data ss:Type="Number">92</Data></Cell><Cell><Data ss:Type="String">Precursor transfered into reactor</Data></Cell><Cell><Data ss:Type="Number">10</Data></Cell><Cell><Data ss:Type="Number">0</Data></Cell><Cell><Data ss:Type="Number">0</Data></Cell><Cell><Data ss:Type="Number">0</Data></Cell><Cell><Data ss:Type="Number">300</Data></Cell><Cell><Data ss:Type="Number">-100</Data></Cell><Cell><Data ss:Type="Number">110</Data></Cell><Cell><Data ss:Type="Number">0</Data></Cell><Cell><Data ss:Type="Number">0</Data></Cell><Cell><Data ss:Type="Number">0</Data></Cell><Cell><Data ss:Type="Number">0</Data></Cell><Cell><Data ss:Type="Number">0</Data></Cell><Cell><Data ss:Type="Number">0</Data></Cell><Cell><Data ss:Type="Number">0</Data></Cell><Cell><Data ss:Type="Number">0</Data></Cell><Cell><Data ss:Type="Number">1</Data></Cell><Cell><Data ss:Type="Number">0</Data></Cell><Cell><Data ss:Type="String">C</Data></Cell><Cell><Data ss:Type="String">C</Data></Cell><Cell><Data ss:Type="String">C</Data></Cell><Cell><Data ss:Type="String">C</Data></Cell><Cell><Data ss:Type="String">C</Data></Cell><Cell><Data ss:Type="String">C</Data></Cell><Cell><Data ss:Type="String">C</Data></Cell><Cell><Data ss:Type="String">R</Data></Cell><Cell><Data ss:Type="String">C</Data></Cell><Cell><Data ss:Type="String">C</Data></Cell><Cell><Data ss:Type="String">R</Data></Cell><Cell><Data ss:Type="String">L</Data></Cell><Cell><Data ss:Type="String">C</Data></Cell><Cell><Data ss:Type="String">C</Data></Cell><Cell><Data ss:Type="String">C</Data></Cell><Cell><Data ss:Type="String">C</Data></Cell><Cell><Data ss:Type="String">C</Data></Cell><Cell><Data ss:Type="String">C</Data></Cell><Cell><Data ss:Type="String">C</Data></Cell><Cell><Data ss:Type="String">C</Data></Cell><Cell><Data ss:Type="String">C</Data></Cell><Cell><Data ss:Type="String">C</Data></Cell><Cell><Data ss:Type="String">C</Data></Cell><Cell><Data ss:Type="String">C</Data></Cell><Cell><Data ss:Type="String">R</Data></Cell><Cell><Data ss:Type="Number">0</Data></Cell><Cell><Data ss:Type="Number">0</Data></Cell><Cell><Data ss:Type="Number">0</Data></Cell><Cell><Data ss:Type="Number">0</Data></Cell><Cell><Data ss:Type="Number">0</Data></Cell><Cell><Data ss:Type="Number">0</Data></Cell><Cell><Data ss:Type="Number">0</Data></Cell><Cell><Data ss:Type="Number">0</Data></Cell><Cell><Data ss:Type="Number">0</Data></Cell><Cell><Data ss:Type="Number">0</Data></Cell><Cell><Data ss:Type="Number">0</Data></Cell><Cell><Data ss:Type="Number">0</Data></Cell><Cell><Data ss:Type="Number">6</Data></Cell><Cell><Data ss:Type="Number">6</Data></Cell><Cell><Data ss:Type="Number">0</Data></Cell><Cell><Data ss:Type="String"></Data></Cell></Row><Row><Cell><Data ss:Type="Number">93</Data></Cell><Cell><Data ss:Type="String">Precursor transfered into reactor</Data></Cell><Cell><Data ss:Type="Number">10</Data></Cell><Cell><Data ss:Type="Number">0</Data></Cell><Cell><Data ss:Type="Number">300</Data></Cell><Cell><Data ss:Type="Number">0</Data></Cell><Cell><Data ss:Type="Number">300</Data></Cell><Cell><Data ss:Type="Number">-100</Data></Cell><Cell><Data ss:Type="Number">110</Data></Cell><Cell><Data ss:Type="Number">0</Data></Cell><Cell><Data ss:Type="Number">0</Data></Cell><Cell><Data ss:Type="Number">0</Data></Cell><Cell><Data ss:Type="Number">0</Data></Cell><Cell><Data ss:Type="Number">0</Data></Cell><Cell><Data ss:Type="Number">0</Data></Cell><Cell><Data ss:Type="Number">0</Data></Cell><Cell><Data ss:Type="Number">0</Data></Cell><Cell><Data ss:Type="Number">1</Data></Cell><Cell><Data ss:Type="Number">0</Data></Cell><Cell><Data ss:Type="String">C</Data></Cell><Cell><Data ss:Type="String">C</Data></Cell><Cell><Data ss:Type="String">C</Data></Cell><Cell><Data ss:Type="String">C</Data></Cell><Cell><Data ss:Type="String">C</Data></Cell><Cell><Data ss:Type="String">C</Data></Cell><Cell><Data ss:Type="String">C</Data></Cell><Cell><Data ss:Type="String">R</Data></Cell><Cell><Data ss:Type="String">C</Data></Cell><Cell><Data ss:Type="String">C</Data></Cell><Cell><Data ss:Type="String">R</Data></Cell><Cell><Data ss:Type="String">L</Data></Cell><Cell><Data ss:Type="String">C</Data></Cell><Cell><Data ss:Type="String">C</Data></Cell><Cell><Data ss:Type="String">C</Data></Cell><Cell><Data ss:Type="String">C</Data></Cell><Cell><Data ss:Type="String">C</Data></Cell><Cell><Data ss:Type="String">C</Data></Cell><Cell><Data ss:Type="String">C</Data></Cell><Cell><Data ss:Type="String">C</Data></Cell><Cell><Data ss:Type="String">C</Data></Cell><Cell><Data ss:Type="String">C</Data></Cell><Cell><Data ss:Type="String">C</Data></Cell><Cell><Data ss:Type="String">C</Data></Cell><Cell><Data ss:Type="String">R</Data></Cell><Cell><Data ss:Type="Number">0</Data></Cell><Cell><Data ss:Type="Number">0</Data></Cell><Cell><Data ss:Type="Number">0</Data></Cell><Cell><Data ss:Type="Number">0</Data></Cell><Cell><Data ss:Type="Number">0</Data></Cell><Cell><Data ss:Type="Number">0</Data></Cell><Cell><Data ss:Type="Number">0</Data></Cell><Cell><Data ss:Type="Number">0</Data></Cell><Cell><Data ss:Type="Number">0</Data></Cell><Cell><Data ss:Type="Number">0</Data></Cell><Cell><Data ss:Type="Number">0</Data></Cell><Cell><Data ss:Type="Number">0</Data></Cell><Cell><Data ss:Type="Number">0</Data></Cell><Cell><Data ss:Type="Number">0</Data></Cell><Cell><Data ss:Type="Number">0</Data></Cell><Cell><Data ss:Type="String"></Data></Cell></Row><Row><Cell><Data ss:Type="Number">94</Data></Cell><Cell><Data ss:Type="String">Precursor transfered into reactor</Data></Cell><Cell><Data ss:Type="Number">3</Data></Cell><Cell><Data ss:Type="Number">0</Data></Cell><Cell><Data ss:Type="Number">300</Data></Cell><Cell><Data ss:Type="Number">0</Data></Cell><Cell><Data ss:Type="Number">300</Data></Cell><Cell><Data ss:Type="Number">-100</Data></Cell><Cell><Data ss:Type="Number">110</Data></Cell><Cell><Data ss:Type="Number">0</Data></Cell><Cell><Data ss:Type="Number">0</Data></Cell><Cell><Data ss:Type="Number">0</Data></Cell><Cell><Data ss:Type="Number">0</Data></Cell><Cell><Data ss:Type="Number">0</Data></Cell><Cell><Data ss:Type="Number">0</Data></Cell><Cell><Data ss:Type="Number">0</Data></Cell><Cell><Data ss:Type="Number">0</Data></Cell><Cell><Data ss:Type="Number">1</Data></Cell><Cell><Data ss:Type="Number">0</Data></Cell><Cell><Data ss:Type="String">C</Data></Cell><Cell><Data ss:Type="String">C</Data></Cell><Cell><Data ss:Type="String">C</Data></Cell><Cell><Data ss:Type="String">C</Data></Cell><Cell><Data ss:Type="String">C</Data></Cell><Cell><Data ss:Type="String">C</Data></Cell><Cell><Data ss:Type="String">C</Data></Cell><Cell><Data ss:Type="String">R</Data></Cell><Cell><Data ss:Type="String">C</Data></Cell><Cell><Data ss:Type="String">C</Data></Cell><Cell><Data ss:Type="String">L</Data></Cell><Cell><Data ss:Type="String">C</Data></Cell><Cell><Data ss:Type="String">C</Data></Cell><Cell><Data ss:Type="String">C</Data></Cell><Cell><Data ss:Type="String">C</Data></Cell><Cell><Data ss:Type="String">C</Data></Cell><Cell><Data ss:Type="String">C</Data></Cell><Cell><Data ss:Type="String">C</Data></Cell><Cell><Data ss:Type="String">C</Data></Cell><Cell><Data ss:Type="String">C</Data></Cell><Cell><Data ss:Type="String">C</Data></Cell><Cell><Data ss:Type="String">C</Data></Cell><Cell><Data ss:Type="String">C</Data></Cell><Cell><Data ss:Type="String">C</Data></Cell><Cell><Data ss:Type="String">R</Data></Cell><Cell><Data ss:Type="Number">0</Data></Cell><Cell><Data ss:Type="Number">0</Data></Cell><Cell><Data ss:Type="Number">0</Data></Cell><Cell><Data ss:Type="Number">0</Data></Cell><Cell><Data ss:Type="Number">0</Data></Cell><Cell><Data ss:Type="Number">0</Data></Cell><Cell><Data ss:Type="Number">0</Data></Cell><Cell><Data ss:Type="Number">0</Data></Cell><Cell><Data ss:Type="Number">0</Data></Cell><Cell><Data ss:Type="Number">0</Data></Cell><Cell><Data ss:Type="Number">0</Data></Cell><Cell><Data ss:Type="Number">0</Data></Cell><Cell><Data ss:Type="Number">0</Data></Cell><Cell><Data ss:Type="Number">0</Data></Cell><Cell><Data ss:Type="Number">0</Data></Cell><Cell><Data ss:Type="String"></Data></Cell></Row><Row><Cell><Data ss:Type="Number">95</Data></Cell><Cell><Data ss:Type="String">Precursor transfered into reactor</Data></Cell><Cell><Data ss:Type="Number">4</Data></Cell><Cell><Data ss:Type="Number">0</Data></Cell><Cell><Data ss:Type="Number">150</Data></Cell><Cell><Data ss:Type="Number">0</Data></Cell><Cell><Data ss:Type="Number">300</Data></Cell><Cell><Data ss:Type="Number">-100</Data></Cell><Cell><Data ss:Type="Number">110</Data></Cell><Cell><Data ss:Type="Number">0</Data></Cell><Cell><Data ss:Type="Number">0</Data></Cell><Cell><Data ss:Type="Number">0</Data></Cell><Cell><Data ss:Type="Number">0</Data></Cell><Cell><Data ss:Type="Number">0</Data></Cell><Cell><Data ss:Type="Number">0</Data></Cell><Cell><Data ss:Type="Number">0</Data></Cell><Cell><Data ss:Type="Number">0</Data></Cell><Cell><Data ss:Type="Number">1</Data></Cell><Cell><Data ss:Type="Number">0</Data></Cell><Cell><Data ss:Type="String">C</Data></Cell><Cell><Data ss:Type="String">C</Data></Cell><Cell><Data ss:Type="String">C</Data></Cell><Cell><Data ss:Type="String">C</Data></Cell><Cell><Data ss:Type="String">C</Data></Cell><Cell><Data ss:Type="String">C</Data></Cell><Cell><Data ss:Type="String">C</Data></Cell><Cell><Data ss:Type="String">R</Data></Cell><Cell><Data ss:Type="String">C</Data></Cell><Cell><Data ss:Type="String">C</Data></Cell><Cell><Data ss:Type="String">L</Data></Cell><Cell><Data ss:Type="String">C</Data></Cell><Cell><Data ss:Type="String">C</Data></Cell><Cell><Data ss:Type="String">C</Data></Cell><Cell><Data ss:Type="String">C</Data></Cell><Cell><Data ss:Type="String">C</Data></Cell><Cell><Data ss:Type="String">C</Data></Cell><Cell><Data ss:Type="String">C</Data></Cell><Cell><Data ss:Type="String">C</Data></Cell><Cell><Data ss:Type="String">C</Data></Cell><Cell><Data ss:Type="String">C</Data></Cell><Cell><Data ss:Type="String">C</Data></Cell><Cell><Data ss:Type="String">C</Data></Cell><Cell><Data ss:Type="String">C</Data></Cell><Cell><Data ss:Type="String">R</Data></Cell><Cell><Data ss:Type="Number">0</Data></Cell><Cell><Data ss:Type="Number">0</Data></Cell><Cell><Data ss:Type="Number">0</Data></Cell><Cell><Data ss:Type="Number">0</Data></Cell><Cell><Data ss:Type="Number">0</Data></Cell><Cell><Data ss:Type="Number">0</Data></Cell><Cell><Data ss:Type="Number">0</Data></Cell><Cell><Data ss:Type="Number">0</Data></Cell><Cell><Data ss:Type="Number">0</Data></Cell><Cell><Data ss:Type="Number">0</Data></Cell><Cell><Data ss:Type="Number">0</Data></Cell><Cell><Data ss:Type="Number">0</Data></Cell><Cell><Data ss:Type="Number">0</Data></Cell><Cell><Data ss:Type="Number">0</Data></Cell><Cell><Data ss:Type="Number">0</Data></Cell><Cell><Data ss:Type="String"></Data></Cell></Row><Row><Cell><Data ss:Type="Number">96</Data></Cell><Cell><Data ss:Type="String">Precursor transfered into reactor</Data></Cell><Cell><Data ss:Type="Number">4</Data></Cell><Cell><Data ss:Type="Number">0</Data></Cell><Cell><Data ss:Type="Number">0</Data></Cell><Cell><Data ss:Type="Number">0</Data></Cell><Cell><Data ss:Type="Number">300</Data></Cell><Cell><Data ss:Type="Number">-100</Data></Cell><Cell><Data ss:Type="Number">110</Data></Cell><Cell><Data ss:Type="Number">0</Data></Cell><Cell><Data ss:Type="Number">0</Data></Cell><Cell><Data ss:Type="Number">0</Data></Cell><Cell><Data ss:Type="Number">0</Data></Cell><Cell><Data ss:Type="Number">0</Data></Cell><Cell><Data ss:Type="Number">0</Data></Cell><Cell><Data ss:Type="Number">0</Data></Cell><Cell><Data ss:Type="Number">0</Data></Cell><Cell><Data ss:Type="Number">1</Data></Cell><Cell><Data ss:Type="Number">0</Data></Cell><Cell><Data ss:Type="String">C</Data></Cell><Cell><Data ss:Type="String">C</Data></Cell><Cell><Data ss:Type="String">C</Data></Cell><Cell><Data ss:Type="String">C</Data></Cell><Cell><Data ss:Type="String">C</Data></Cell><Cell><Data ss:Type="String">C</Data></Cell><Cell><Data ss:Type="String">C</Data></Cell><Cell><Data ss:Type="String">R</Data></Cell><Cell><Data ss:Type="String">C</Data></Cell><Cell><Data ss:Type="String">C</Data></Cell><Cell><Data ss:Type="String">L</Data></Cell><Cell><Data ss:Type="String">C</Data></Cell><Cell><Data ss:Type="String">C</Data></Cell><Cell><Data ss:Type="String">C</Data></Cell><Cell><Data ss:Type="String">C</Data></Cell><Cell><Data ss:Type="String">C</Data></Cell><Cell><Data ss:Type="String">C</Data></Cell><Cell><Data ss:Type="String">C</Data></Cell><Cell><Data ss:Type="String">C</Data></Cell><Cell><Data ss:Type="String">C</Data></Cell><Cell><Data ss:Type="String">C</Data></Cell><Cell><Data ss:Type="String">C</Data></Cell><Cell><Data ss:Type="String">C</Data></Cell><Cell><Data ss:Type="String">C</Data></Cell><Cell><Data ss:Type="String">R</Data></Cell><Cell><Data ss:Type="Number">0</Data></Cell><Cell><Data ss:Type="Number">0</Data></Cell><Cell><Data ss:Type="Number">0</Data></Cell><Cell><Data ss:Type="Number">0</Data></Cell><Cell><Data ss:Type="Number">0</Data></Cell><Cell><Data ss:Type="Number">0</Data></Cell><Cell><Data ss:Type="Number">0</Data></Cell><Cell><Data ss:Type="Number">0</Data></Cell><Cell><Data ss:Type="Number">0</Data></Cell><Cell><Data ss:Type="Number">0</Data></Cell><Cell><Data ss:Type="Number">0</Data></Cell><Cell><Data ss:Type="Number">0</Data></Cell><Cell><Data ss:Type="Number">0</Data></Cell><Cell><Data ss:Type="Number">0</Data></Cell><Cell><Data ss:Type="Number">0</Data></Cell><Cell><Data ss:Type="String"></Data></Cell></Row><Row><Cell><Data ss:Type="Number">97</Data></Cell><Cell><Data ss:Type="String">Precursor transfered into reactor</Data></Cell><Cell><Data ss:Type="Number">1</Data></Cell><Cell><Data ss:Type="Number">0</Data></Cell><Cell><Data ss:Type="Number">0</Data></Cell><Cell><Data ss:Type="Number">0</Data></Cell><Cell><Data ss:Type="Number">50</Data></Cell><Cell><Data ss:Type="Number">-100</Data></Cell><Cell><Data ss:Type="Number">110</Data></Cell><Cell><Data ss:Type="Number">0</Data></Cell><Cell><Data ss:Type="Number">0</Data></Cell><Cell><Data ss:Type="Number">1</Data></Cell><Cell><Data ss:Type="Number">0</Data></Cell><Cell><Data ss:Type="Number">0</Data></Cell><Cell><Data ss:Type="Number">0</Data></Cell><Cell><Data ss:Type="Number">0</Data></Cell><Cell><Data ss:Type="Number">0</Data></Cell><Cell><Data ss:Type="Number">1</Data></Cell><Cell><Data ss:Type="Number">0</Data></Cell><Cell><Data ss:Type="String">C</Data></Cell><Cell><Data ss:Type="String">C</Data></Cell><Cell><Data ss:Type="String">C</Data></Cell><Cell><Data ss:Type="String">C</Data></Cell><Cell><Data ss:Type="String">C</Data></Cell><Cell><Data ss:Type="String">C</Data></Cell><Cell><Data ss:Type="String">C</Data></Cell><Cell><Data ss:Type="String">R</Data></Cell><Cell><Data ss:Type="String">C</Data></Cell><Cell><Data ss:Type="String">C</Data></Cell><Cell><Data ss:Type="String">L</Data></Cell><Cell><Data ss:Type="String">C</Data></Cell><Cell><Data ss:Type="String">C</Data></Cell><Cell><Data ss:Type="String">C</Data></Cell><Cell><Data ss:Type="String">C</Data></Cell><Cell><Data ss:Type="String">C</Data></Cell><Cell><Data ss:Type="String">C</Data></Cell><Cell><Data ss:Type="String">C</Data></Cell><Cell><Data ss:Type="String">C</Data></Cell><Cell><Data ss:Type="String">C</Data></Cell><Cell><Data ss:Type="String">C</Data></Cell><Cell><Data ss:Type="String">C</Data></Cell><Cell><Data ss:Type="String">C</Data></Cell><Cell><Data ss:Type="String">C</Data></Cell><Cell><Data ss:Type="String">R</Data></Cell><Cell><Data ss:Type="Number">0</Data></Cell><Cell><Data ss:Type="Number">0</Data></Cell><Cell><Data ss:Type="Number">0</Data></Cell><Cell><Data ss:Type="Number">0</Data></Cell><Cell><Data ss:Type="Number">0</Data></Cell><Cell><Data ss:Type="Number">0</Data></Cell><Cell><Data ss:Type="Number">0</Data></Cell><Cell><Data ss:Type="Number">0</Data></Cell><Cell><Data ss:Type="Number">0</Data></Cell><Cell><Data ss:Type="Number">0</Data></Cell><Cell><Data ss:Type="Number">0</Data></Cell><Cell><Data ss:Type="Number">3</Data></Cell><Cell><Data ss:Type="Number">-1</Data></Cell><Cell><Data ss:Type="Number">0</Data></Cell><Cell><Data ss:Type="Number">0</Data></Cell><Cell><Data ss:Type="String"></Data></Cell></Row><Row><Cell><Data ss:Type="Number">98</Data></Cell><Cell><Data ss:Type="String">Start labelling</Data></Cell><Cell><Data ss:Type="Number">3</Data></Cell><Cell><Data ss:Type="Number">0</Data></Cell><Cell><Data ss:Type="Number">0</Data></Cell><Cell><Data ss:Type="Number">0</Data></Cell><Cell><Data ss:Type="Number">51</Data></Cell><Cell><Data ss:Type="Number">-100</Data></Cell><Cell><Data ss:Type="Number">110</Data></Cell><Cell><Data ss:Type="Number">0</Data></Cell><Cell><Data ss:Type="Number">0</Data></Cell><Cell><Data ss:Type="Number">1</Data></Cell><Cell><Data ss:Type="Number">0</Data></Cell><Cell><Data ss:Type="Number">0</Data></Cell><Cell><Data ss:Type="Number">0</Data></Cell><Cell><Data ss:Type="Number">0</Data></Cell><Cell><Data ss:Type="Number">0</Data></Cell><Cell><Data ss:Type="Number">1</Data></Cell><Cell><Data ss:Type="Number">0</Data></Cell><Cell><Data ss:Type="String">C</Data></Cell><Cell><Data ss:Type="String">C</Data></Cell><Cell><Data ss:Type="String">C</Data></Cell><Cell><Data ss:Type="String">C</Data></Cell><Cell><Data ss:Type="String">C</Data></Cell><Cell><Data ss:Type="String">C</Data></Cell><Cell><Data ss:Type="String">C</Data></Cell><Cell><Data ss:Type="String">L</Data></Cell><Cell><Data ss:Type="String">C</Data></Cell><Cell><Data ss:Type="String">C</Data></Cell><Cell><Data ss:Type="String">C</Data></Cell><Cell><Data ss:Type="String">C</Data></Cell><Cell><Data ss:Type="String">C</Data></Cell><Cell><Data ss:Type="String">C</Data></Cell><Cell><Data ss:Type="String">C</Data></Cell><Cell><Data ss:Type="String">C</Data></Cell><Cell><Data ss:Type="String">C</Data></Cell><Cell><Data ss:Type="String">C</Data></Cell><Cell><Data ss:Type="String">C</Data></Cell><Cell><Data ss:Type="String">C</Data></Cell><Cell><Data ss:Type="String">C</Data></Cell><Cell><Data ss:Type="String">C</Data></Cell><Cell><Data ss:Type="String">C</Data></Cell><Cell><Data ss:Type="String">C</Data></Cell><Cell><Data ss:Type="String">R</Data></Cell><Cell><Data ss:Type="Number">0</Data></Cell><Cell><Data ss:Type="Number">0</Data></Cell><Cell><Data ss:Type="Number">0</Data></Cell><Cell><Data ss:Type="Number">0</Data></Cell><Cell><Data ss:Type="Number">0</Data></Cell><Cell><Data ss:Type="Number">0</Data></Cell><Cell><Data ss:Type="Number">0</Data></Cell><Cell><Data ss:Type="Number">0</Data></Cell><Cell><Data ss:Type="Number">0</Data></Cell><Cell><Data ss:Type="Number">0</Data></Cell><Cell><Data ss:Type="Number">0</Data></Cell><Cell><Data ss:Type="Number">3</Data></Cell><Cell><Data ss:Type="Number">-1</Data></Cell><Cell><Data ss:Type="Number">0</Data></Cell><Cell><Data ss:Type="Number">5</Data></Cell><Cell><Data ss:Type="String"></Data></Cell></Row><Row><Cell><Data ss:Type="Number">99</Data></Cell><Cell><Data ss:Type="String">Labelling Reaction</Data></Cell><Cell><Data ss:Type="Number">600</Data></Cell><Cell><Data ss:Type="Number">0</Data></Cell><Cell><Data ss:Type="Number">0</Data></Cell><Cell><Data ss:Type="Number">0</Data></Cell><Cell><Data ss:Type="Number">100</Data></Cell><Cell><Data ss:Type="Number">-100</Data></Cell><Cell><Data ss:Type="Number">110</Data></Cell><Cell><Data ss:Type="Number">0</Data></Cell><Cell><Data ss:Type="Number">0</Data></Cell><Cell><Data ss:Type="Number">0</Data></Cell><Cell><Data ss:Type="Number">1</Data></Cell><Cell><Data ss:Type="Number">0</Data></Cell><Cell><Data ss:Type="Number">0</Data></Cell><Cell><Data ss:Type="Number">0</Data></Cell><Cell><Data ss:Type="Number">0</Data></Cell><Cell><Data ss:Type="Number">1</Data></Cell><Cell><Data ss:Type="Number">0</Data></Cell><Cell><Data ss:Type="String">C</Data></Cell><Cell><Data ss:Type="String">C</Data></Cell><Cell><Data ss:Type="String">C</Data></Cell><Cell><Data ss:Type="String">C</Data></Cell><Cell><Data ss:Type="String">C</Data></Cell><Cell><Data ss:Type="String">C</Data></Cell><Cell><Data ss:Type="String">R</Data></Cell><Cell><Data ss:Type="String">L</Data></Cell><Cell><Data ss:Type="String">C</Data></Cell><Cell><Data ss:Type="String">C</Data></Cell><Cell><Data ss:Type="String">R</Data></Cell><Cell><Data ss:Type="String">C</Data></Cell><Cell><Data ss:Type="String">C</Data></Cell><Cell><Data ss:Type="String">C</Data></Cell><Cell><Data ss:Type="String">C</Data></Cell><Cell><Data ss:Type="String">C</Data></Cell><Cell><Data ss:Type="String">C</Data></Cell><Cell><Data ss:Type="String">C</Data></Cell><Cell><Data ss:Type="String">C</Data></Cell><Cell><Data ss:Type="String">C</Data></Cell><Cell><Data ss:Type="String">C</Data></Cell><Cell><Data ss:Type="String">C</Data></Cell><Cell><Data ss:Type="String">C</Data></Cell><Cell><Data ss:Type="String">C</Data></Cell><Cell><Data ss:Type="String">C</Data></Cell><Cell><Data ss:Type="Number">0</Data></Cell><Cell><Data ss:Type="Number">0</Data></Cell><Cell><Data ss:Type="Number">0</Data></Cell><Cell><Data ss:Type="Number">0</Data></Cell><Cell><Data ss:Type="Number">0</Data></Cell><Cell><Data ss:Type="Number">0</Data></Cell><Cell><Data ss:Type="Number">0</Data></Cell><Cell><Data ss:Type="Number">0</Data></Cell><Cell><Data ss:Type="Number">0</Data></Cell><Cell><Data ss:Type="Number">0</Data></Cell><Cell><Data ss:Type="Number">0</Data></Cell><Cell><Data ss:Type="Number">3</Data></Cell><Cell><Data ss:Type="Number">-1</Data></Cell><Cell><Data ss:Type="Number">0</Data></Cell><Cell><Data ss:Type="Number">0</Data></Cell><Cell><Data ss:Type="String"></Data></Cell></Row><Row><Cell><Data ss:Type="Number">100</Data></Cell><Cell><Data ss:Type="String">H2SO4 to S2</Data></Cell><Cell><Data ss:Type="Number">10</Data></Cell><Cell><Data ss:Type="Number">0</Data></Cell><Cell><Data ss:Type="Number">0</Data></Cell><Cell><Data ss:Type="Number">0</Data></Cell><Cell><Data ss:Type="Number">100</Data></Cell><Cell><Data ss:Type="Number">-100</Data></Cell><Cell><Data ss:Type="Number">110</Data></Cell><Cell><Data ss:Type="Number">0</Data></Cell><Cell><Data ss:Type="Number">0</Data></Cell><Cell><Data ss:Type="Number">0</Data></Cell><Cell><Data ss:Type="Number">1</Data></Cell><Cell><Data ss:Type="Number">0</Data></Cell><Cell><Data ss:Type="Number">0</Data></Cell><Cell><Data ss:Type="Number">0</Data></Cell><Cell><Data ss:Type="Number">0</Data></Cell><Cell><Data ss:Type="Number">1</Data></Cell><Cell><Data ss:Type="Number">0</Data></Cell><Cell><Data ss:Type="String">C</Data></Cell><Cell><Data ss:Type="String">C</Data></Cell><Cell><Data ss:Type="String">C</Data></Cell><Cell><Data ss:Type="String">C</Data></Cell><Cell><Data ss:Type="String">C</Data></Cell><Cell><Data ss:Type="String">C</Data></Cell><Cell><Data ss:Type="String">R</Data></Cell><Cell><Data ss:Type="String">L</Data></Cell><Cell><Data ss:Type="String">C</Data></Cell><Cell><Data ss:Type="String">C</Data></Cell><Cell><Data ss:Type="String">R</Data></Cell><Cell><Data ss:Type="String">C</Data></Cell><Cell><Data ss:Type="String">C</Data></Cell><Cell><Data ss:Type="String">L</Data></Cell><Cell><Data ss:Type="String">C</Data></Cell><Cell><Data ss:Type="String">C</Data></Cell><Cell><Data ss:Type="String">C</Data></Cell><Cell><Data ss:Type="String">C</Data></Cell><Cell><Data ss:Type="String">C</Data></Cell><Cell><Data ss:Type="String">C</Data></Cell><Cell><Data ss:Type="String">C</Data></Cell><Cell><Data ss:Type="String">C</Data></Cell><Cell><Data ss:Type="String">C</Data></Cell><Cell><Data ss:Type="String">C</Data></Cell><Cell><Data ss:Type="String">C</Data></Cell><Cell><Data ss:Type="Number">0</Data></Cell><Cell><Data ss:Type="Number">0</Data></Cell><Cell><Data ss:Type="Number">0</Data></Cell><Cell><Data ss:Type="Number">0</Data></Cell><Cell><Data ss:Type="Number">0</Data></Cell><Cell><Data ss:Type="Number">0</Data></Cell><Cell><Data ss:Type="Number">0</Data></Cell><Cell><Data ss:Type="Number">0</Data></Cell><Cell><Data ss:Type="Number">0</Data></Cell><Cell><Data ss:Type="Number">0</Data></Cell><Cell><Data ss:Type="Number">0</Data></Cell><Cell><Data ss:Type="Number">0</Data></Cell><Cell><Data ss:Type="Number">5</Data></Cell><Cell><Data ss:Type="Number">5</Data></Cell><Cell><Data ss:Type="Number">0</Data></Cell><Cell><Data ss:Type="String"></Data></Cell></Row><Row><Cell><Data ss:Type="Number">101</Data></Cell><Cell><Data ss:Type="String">H2SO4 to S2</Data></Cell><Cell><Data ss:Type="Number">13</Data></Cell><Cell><Data ss:Type="Number">0</Data></Cell><Cell><Data ss:Type="Number">500</Data></Cell><Cell><Data ss:Type="Number">0</Data></Cell><Cell><Data ss:Type="Number">100</Data></Cell><Cell><Data ss:Type="Number">-100</Data></Cell><Cell><Data ss:Type="Number">110</Data></Cell><Cell><Data ss:Type="Number">0</Data></Cell><Cell><Data ss:Type="Number">0</Data></Cell><Cell><Data ss:Type="Number">0</Data></Cell><Cell><Data ss:Type="Number">1</Data></Cell><Cell><Data ss:Type="Number">0</Data></Cell><Cell><Data ss:Type="Number">0</Data></Cell><Cell><Data ss:Type="Number">0</Data></Cell><Cell><Data ss:Type="Number">0</Data></Cell><Cell><Data ss:Type="Number">1</Data></Cell><Cell><Data ss:Type="Number">0</Data></Cell><Cell><Data ss:Type="String">C</Data></Cell><Cell><Data ss:Type="String">C</Data></Cell><Cell><Data ss:Type="String">C</Data></Cell><Cell><Data ss:Type="String">C</Data></Cell><Cell><Data ss:Type="String">C</Data></Cell><Cell><Data ss:Type="String">C</Data></Cell><Cell><Data ss:Type="String">R</Data></Cell><Cell><Data ss:Type="String">L</Data></Cell><Cell><Data ss:Type="String">C</Data></Cell><Cell><Data ss:Type="String">C</Data></Cell><Cell><Data ss:Type="String">R</Data></Cell><Cell><Data ss:Type="String">C</Data></Cell><Cell><Data ss:Type="String">C</Data></Cell><Cell><Data ss:Type="String">L</Data></Cell><Cell><Data ss:Type="String">C</Data></Cell><Cell><Data ss:Type="String">C</Data></Cell><Cell><Data ss:Type="String">C</Data></Cell><Cell><Data ss:Type="String">C</Data></Cell><Cell><Data ss:Type="String">C</Data></Cell><Cell><Data ss:Type="String">C</Data></Cell><Cell><Data ss:Type="String">C</Data></Cell><Cell><Data ss:Type="String">C</Data></Cell><Cell><Data ss:Type="String">C</Data></Cell><Cell><Data ss:Type="String">C</Data></Cell><Cell><Data ss:Type="String">C</Data></Cell><Cell><Data ss:Type="Number">0</Data></Cell><Cell><Data ss:Type="Number">0</Data></Cell><Cell><Data ss:Type="Number">0</Data></Cell><Cell><Data ss:Type="Number">0</Data></Cell><Cell><Data ss:Type="Number">0</Data></Cell><Cell><Data ss:Type="Number">0</Data></Cell><Cell><Data ss:Type="Number">0</Data></Cell><Cell><Data ss:Type="Number">0</Data></Cell><Cell><Data ss:Type="Number">0</Data></Cell><Cell><Data ss:Type="Number">0</Data></Cell><Cell><Data ss:Type="Number">0</Data></Cell><Cell><Data ss:Type="Number">0</Data></Cell><Cell><Data ss:Type="Number">0</Data></Cell><Cell><Data ss:Type="Number">0</Data></Cell><Cell><Data ss:Type="Number">0</Data></Cell><Cell><Data ss:Type="String"></Data></Cell></Row><Row><Cell><Data ss:Type="Number">102</Data></Cell><Cell><Data ss:Type="String">H2SO4 to S2</Data></Cell><Cell><Data ss:Type="Number">1</Data></Cell><Cell><Data ss:Type="Number">0</Data></Cell><Cell><Data ss:Type="Number">550</Data></Cell><Cell><Data ss:Type="Number">0</Data></Cell><Cell><Data ss:Type="Number">100</Data></Cell><Cell><Data ss:Type="Number">-100</Data></Cell><Cell><Data ss:Type="Number">110</Data></Cell><Cell><Data ss:Type="Number">0</Data></Cell><Cell><Data ss:Type="Number">0</Data></Cell><Cell><Data ss:Type="Number">0</Data></Cell><Cell><Data ss:Type="Number">1</Data></Cell><Cell><Data ss:Type="Number">0</Data></Cell><Cell><Data ss:Type="Number">0</Data></Cell><Cell><Data ss:Type="Number">0</Data></Cell><Cell><Data ss:Type="Number">0</Data></Cell><Cell><Data ss:Type="Number">1</Data></Cell><Cell><Data ss:Type="Number">0</Data></Cell><Cell><Data ss:Type="String">C</Data></Cell><Cell><Data ss:Type="String">C</Data></Cell><Cell><Data ss:Type="String">C</Data></Cell><Cell><Data ss:Type="String">C</Data></Cell><Cell><Data ss:Type="String">C</Data></Cell><Cell><Data ss:Type="String">C</Data></Cell><Cell><Data ss:Type="String">R</Data></Cell><Cell><Data ss:Type="String">L</Data></Cell><Cell><Data ss:Type="String">C</Data></Cell><Cell><Data ss:Type="String">C</Data></Cell><Cell><Data ss:Type="String">L</Data></Cell><Cell><Data ss:Type="String">C</Data></Cell><Cell><Data ss:Type="String">C</Data></Cell><Cell><Data ss:Type="String">C</Data></Cell><Cell><Data ss:Type="String">C</Data></Cell><Cell><Data ss:Type="String">C</Data></Cell><Cell><Data ss:Type="String">C</Data></Cell><Cell><Data ss:Type="String">C</Data></Cell><Cell><Data ss:Type="String">C</Data></Cell><Cell><Data ss:Type="String">C</Data></Cell><Cell><Data ss:Type="String">C</Data></Cell><Cell><Data ss:Type="String">C</Data></Cell><Cell><Data ss:Type="String">C</Data></Cell><Cell><Data ss:Type="String">C</Data></Cell><Cell><Data ss:Type="String">C</Data></Cell><Cell><Data ss:Type="Number">0</Data></Cell><Cell><Data ss:Type="Number">0</Data></Cell><Cell><Data ss:Type="Number">0</Data></Cell><Cell><Data ss:Type="Number">0</Data></Cell><Cell><Data ss:Type="Number">0</Data></Cell><Cell><Data ss:Type="Number">0</Data></Cell><Cell><Data ss:Type="Number">0</Data></Cell><Cell><Data ss:Type="Number">0</Data></Cell><Cell><Data ss:Type="Number">0</Data></Cell><Cell><Data ss:Type="Number">0</Data></Cell><Cell><Data ss:Type="Number">0</Data></Cell><Cell><Data ss:Type="Number">0</Data></Cell><Cell><Data ss:Type="Number">-1</Data></Cell><Cell><Data ss:Type="Number">0</Data></Cell><Cell><Data ss:Type="Number">0</Data></Cell><Cell><Data ss:Type="String"></Data></Cell></Row><Row><Cell><Data ss:Type="Number">103</Data></Cell><Cell><Data ss:Type="String">Addition of H2SO4</Data></Cell><Cell><Data ss:Type="Number">150</Data></Cell><Cell><Data ss:Type="Number">0</Data></Cell><Cell><Data ss:Type="Number">550</Data></Cell><Cell><Data ss:Type="Number">0</Data></Cell><Cell><Data ss:Type="Number">100</Data></Cell><Cell><Data ss:Type="Number">-100</Data></Cell><Cell><Data ss:Type="Number">100</Data></Cell><Cell><Data ss:Type="Number">0</Data></Cell><Cell><Data ss:Type="Number">0</Data></Cell><Cell><Data ss:Type="Number">0</Data></Cell><Cell><Data ss:Type="Number">1</Data></Cell><Cell><Data ss:Type="Number">0</Data></Cell><Cell><Data ss:Type="Number">0</Data></Cell><Cell><Data ss:Type="Number">0</Data></Cell><Cell><Data ss:Type="Number">0</Data></Cell><Cell><Data ss:Type="Number">1</Data></Cell><Cell><Data ss:Type="Number">0</Data></Cell><Cell><Data ss:Type="String">C</Data></Cell><Cell><Data ss:Type="String">C</Data></Cell><Cell><Data ss:Type="String">C</Data></Cell><Cell><Data ss:Type="String">C</Data></Cell><Cell><Data ss:Type="String">C</Data></Cell><Cell><Data ss:Type="String">C</Data></Cell><Cell><Data ss:Type="String">R</Data></Cell><Cell><Data ss:Type="String">R</Data></Cell><Cell><Data ss:Type="String">C</Data></Cell><Cell><Data ss:Type="String">C</Data></Cell><Cell><Data ss:Type="String">L</Data></Cell><Cell><Data ss:Type="String">C</Data></Cell><Cell><Data ss:Type="String">C</Data></Cell><Cell><Data ss:Type="String">C</Data></Cell><Cell><Data ss:Type="String">C</Data></Cell><Cell><Data ss:Type="String">C</Data></Cell><Cell><Data ss:Type="String">C</Data></Cell><Cell><Data ss:Type="String">C</Data></Cell><Cell><Data ss:Type="String">C</Data></Cell><Cell><Data ss:Type="String">C</Data></Cell><Cell><Data ss:Type="String">C</Data></Cell><Cell><Data ss:Type="String">C</Data></Cell><Cell><Data ss:Type="String">C</Data></Cell><Cell><Data ss:Type="String">C</Data></Cell><Cell><Data ss:Type="String">R</Data></Cell><Cell><Data ss:Type="Number">0</Data></Cell><Cell><Data ss:Type="Number">0</Data></Cell><Cell><Data ss:Type="Number">0</Data></Cell><Cell><Data ss:Type="Number">0</Data></Cell><Cell><Data ss:Type="Number">0</Data></Cell><Cell><Data ss:Type="Number">0</Data></Cell><Cell><Data ss:Type="Number">0</Data></Cell><Cell><Data ss:Type="Number">0</Data></Cell><Cell><Data ss:Type="Number">0</Data></Cell><Cell><Data ss:Type="Number">0</Data></Cell><Cell><Data ss:Type="Number">0</Data></Cell><Cell><Data ss:Type="Number">6</Data></Cell><Cell><Data ss:Type="Number">0</Data></Cell><Cell><Data ss:Type="Number">6</Data></Cell><Cell><Data ss:Type="Number">0</Data></Cell><Cell><Data ss:Type="String"></Data></Cell></Row><Row><Cell><Data ss:Type="Number">104</Data></Cell><Cell><Data ss:Type="String">Addition of H2SO4</Data></Cell><Cell><Data ss:Type="Number">5</Data></Cell><Cell><Data ss:Type="Number">0</Data></Cell><Cell><Data ss:Type="Number">250</Data></Cell><Cell><Data ss:Type="Number">0</Data></Cell><Cell><Data ss:Type="Number">100</Data></Cell><Cell><Data ss:Type="Number">-100</Data></Cell><Cell><Data ss:Type="Number">100</Data></Cell><Cell><Data ss:Type="Number">0</Data></Cell><Cell><Data ss:Type="Number">0</Data></Cell><Cell><Data ss:Type="Number">0</Data></Cell><Cell><Data ss:Type="Number">1</Data></Cell><Cell><Data ss:Type="Number">0</Data></Cell><Cell><Data ss:Type="Number">0</Data></Cell><Cell><Data ss:Type="Number">0</Data></Cell><Cell><Data ss:Type="Number">0</Data></Cell><Cell><Data ss:Type="Number">1</Data></Cell><Cell><Data ss:Type="Number">0</Data></Cell><Cell><Data ss:Type="String">C</Data></Cell><Cell><Data ss:Type="String">C</Data></Cell><Cell><Data ss:Type="String">C</Data></Cell><Cell><Data ss:Type="String">C</Data></Cell><Cell><Data ss:Type="String">C</Data></Cell><Cell><Data ss:Type="String">C</Data></Cell><Cell><Data ss:Type="String">R</Data></Cell><Cell><Data ss:Type="String">R</Data></Cell><Cell><Data ss:Type="String">C</Data></Cell><Cell><Data ss:Type="String">C</Data></Cell><Cell><Data ss:Type="String">L</Data></Cell><Cell><Data ss:Type="String">C</Data></Cell><Cell><Data ss:Type="String">C</Data></Cell><Cell><Data ss:Type="String">C</Data></Cell><Cell><Data ss:Type="String">C</Data></Cell><Cell><Data ss:Type="String">C</Data></Cell><Cell><Data ss:Type="String">C</Data></Cell><Cell><Data ss:Type="String">C</Data></Cell><Cell><Data ss:Type="String">C</Data></Cell><Cell><Data ss:Type="String">C</Data></Cell><Cell><Data ss:Type="String">C</Data></Cell><Cell><Data ss:Type="String">C</Data></Cell><Cell><Data ss:Type="String">C</Data></Cell><Cell><Data ss:Type="String">C</Data></Cell><Cell><Data ss:Type="String">R</Data></Cell><Cell><Data ss:Type="Number">0</Data></Cell><Cell><Data ss:Type="Number">0</Data></Cell><Cell><Data ss:Type="Number">0</Data></Cell><Cell><Data ss:Type="Number">0</Data></Cell><Cell><Data ss:Type="Number">0</Data></Cell><Cell><Data ss:Type="Number">0</Data></Cell><Cell><Data ss:Type="Number">0</Data></Cell><Cell><Data ss:Type="Number">0</Data></Cell><Cell><Data ss:Type="Number">0</Data></Cell><Cell><Data ss:Type="Number">0</Data></Cell><Cell><Data ss:Type="Number">0</Data></Cell><Cell><Data ss:Type="Number">0</Data></Cell><Cell><Data ss:Type="Number">0</Data></Cell><Cell><Data ss:Type="Number">0</Data></Cell><Cell><Data ss:Type="Number">0</Data></Cell><Cell><Data ss:Type="String"></Data></Cell></Row><Row><Cell><Data ss:Type="Number">105</Data></Cell><Cell><Data ss:Type="String">Addition of H2SO4</Data></Cell><Cell><Data ss:Type="Number">20</Data></Cell><Cell><Data ss:Type="Number">0</Data></Cell><Cell><Data ss:Type="Number">0</Data></Cell><Cell><Data ss:Type="Number">0</Data></Cell><Cell><Data ss:Type="Number">100</Data></Cell><Cell><Data ss:Type="Number">-100</Data></Cell><Cell><Data ss:Type="Number">100</Data></Cell><Cell><Data ss:Type="Number">0</Data></Cell><Cell><Data ss:Type="Number">0</Data></Cell><Cell><Data ss:Type="Number">0</Data></Cell><Cell><Data ss:Type="Number">1</Data></Cell><Cell><Data ss:Type="Number">0</Data></Cell><Cell><Data ss:Type="Number">0</Data></Cell><Cell><Data ss:Type="Number">0</Data></Cell><Cell><Data ss:Type="Number">0</Data></Cell><Cell><Data ss:Type="Number">1</Data></Cell><Cell><Data ss:Type="Number">0</Data></Cell><Cell><Data ss:Type="String">C</Data></Cell><Cell><Data ss:Type="String">C</Data></Cell><Cell><Data ss:Type="String">C</Data></Cell><Cell><Data ss:Type="String">C</Data></Cell><Cell><Data ss:Type="String">C</Data></Cell><Cell><Data ss:Type="String">C</Data></Cell><Cell><Data ss:Type="String">R</Data></Cell><Cell><Data ss:Type="String">R</Data></Cell><Cell><Data ss:Type="String">C</Data></Cell><Cell><Data ss:Type="String">C</Data></Cell><Cell><Data ss:Type="String">L</Data></Cell><Cell><Data ss:Type="String">C</Data></Cell><Cell><Data ss:Type="String">C</Data></Cell><Cell><Data ss:Type="String">C</Data></Cell><Cell><Data ss:Type="String">C</Data></Cell><Cell><Data ss:Type="String">C</Data></Cell><Cell><Data ss:Type="String">C</Data></Cell><Cell><Data ss:Type="String">C</Data></Cell><Cell><Data ss:Type="String">C</Data></Cell><Cell><Data ss:Type="String">C</Data></Cell><Cell><Data ss:Type="String">C</Data></Cell><Cell><Data ss:Type="String">C</Data></Cell><Cell><Data ss:Type="String">C</Data></Cell><Cell><Data ss:Type="String">C</Data></Cell><Cell><Data ss:Type="String">R</Data></Cell><Cell><Data ss:Type="Number">0</Data></Cell><Cell><Data ss:Type="Number">0</Data></Cell><Cell><Data ss:Type="Number">0</Data></Cell><Cell><Data ss:Type="Number">0</Data></Cell><Cell><Data ss:Type="Number">0</Data></Cell><Cell><Data ss:Type="Number">0</Data></Cell><Cell><Data ss:Type="Number">0</Data></Cell><Cell><Data ss:Type="Number">0</Data></Cell><Cell><Data ss:Type="Number">0</Data></Cell><Cell><Data ss:Type="Number">0</Data></Cell><Cell><Data ss:Type="Number">0</Data></Cell><Cell><Data ss:Type="Number">0</Data></Cell><Cell><Data ss:Type="Number">0</Data></Cell><Cell><Data ss:Type="Number">0</Data></Cell><Cell><Data ss:Type="Number">0</Data></Cell><Cell><Data ss:Type="String"></Data></Cell></Row><Row><Cell><Data ss:Type="Number">106</Data></Cell><Cell><Data ss:Type="String">Deprotection</Data></Cell><Cell><Data ss:Type="Number">240</Data></Cell><Cell><Data ss:Type="Number">0</Data></Cell><Cell><Data ss:Type="Number">0</Data></Cell><Cell><Data ss:Type="Number">0</Data></Cell><Cell><Data ss:Type="Number">100</Data></Cell><Cell><Data ss:Type="Number">-100</Data></Cell><Cell><Data ss:Type="Number">100</Data></Cell><Cell><Data ss:Type="Number">0</Data></Cell><Cell><Data ss:Type="Number">0</Data></Cell><Cell><Data ss:Type="Number">0</Data></Cell><Cell><Data ss:Type="Number">1</Data></Cell><Cell><Data ss:Type="Number">0</Data></Cell><Cell><Data ss:Type="Number">0</Data></Cell><Cell><Data ss:Type="Number">0</Data></Cell><Cell><Data ss:Type="Number">0</Data></Cell><Cell><Data ss:Type="Number">1</Data></Cell><Cell><Data ss:Type="Number">0</Data></Cell><Cell><Data ss:Type="String">C</Data></Cell><Cell><Data ss:Type="String">C</Data></Cell><Cell><Data ss:Type="String">C</Data></Cell><Cell><Data ss:Type="String">C</Data></Cell><Cell><Data ss:Type="String">C</Data></Cell><Cell><Data ss:Type="String">C</Data></Cell><Cell><Data ss:Type="String">R</Data></Cell><Cell><Data ss:Type="String">L</Data></Cell><Cell><Data ss:Type="String">C</Data></Cell><Cell><Data ss:Type="String">C</Data></Cell><Cell><Data ss:Type="String">R</Data></Cell><Cell><Data ss:Type="String">C</Data></Cell><Cell><Data ss:Type="String">C</Data></Cell><Cell><Data ss:Type="String">C</Data></Cell><Cell><Data ss:Type="String">C</Data></Cell><Cell><Data ss:Type="String">L</Data></Cell><Cell><Data ss:Type="String">C</Data></Cell><Cell><Data ss:Type="String">C</Data></Cell><Cell><Data ss:Type="String">C</Data></Cell><Cell><Data ss:Type="String">C</Data></Cell><Cell><Data ss:Type="String">C</Data></Cell><Cell><Data ss:Type="String">C</Data></Cell><Cell><Data ss:Type="String">C</Data></Cell><Cell><Data ss:Type="String">C</Data></Cell><Cell><Data ss:Type="String">C</Data></Cell><Cell><Data ss:Type="Number">0</Data></Cell><Cell><Data ss:Type="Number">0</Data></Cell><Cell><Data ss:Type="Number">0</Data></Cell><Cell><Data ss:Type="Number">0</Data></Cell><Cell><Data ss:Type="Number">0</Data></Cell><Cell><Data ss:Type="Number">0</Data></Cell><Cell><Data ss:Type="Number">0</Data></Cell><Cell><Data ss:Type="Number">0</Data></Cell><Cell><Data ss:Type="Number">0</Data></Cell><Cell><Data ss:Type="Number">0</Data></Cell><Cell><Data ss:Type="Number">0</Data></Cell><Cell><Data ss:Type="Number">0</Data></Cell><Cell><Data ss:Type="Number">0</Data></Cell><Cell><Data ss:Type="Number">0</Data></Cell><Cell><Data ss:Type="Number">6</Data></Cell><Cell><Data ss:Type="String"></Data></Cell></Row><Row><Cell><Data ss:Type="Number">107</Data></Cell><Cell><Data ss:Type="String">Cooling to 70 and NaOH to S2</Data></Cell><Cell><Data ss:Type="Number">50</Data></Cell><Cell><Data ss:Type="Number">0</Data></Cell><Cell><Data ss:Type="Number">500</Data></Cell><Cell><Data ss:Type="Number">0</Data></Cell><Cell><Data ss:Type="Number">100</Data></Cell><Cell><Data ss:Type="Number">-100</Data></Cell><Cell><Data ss:Type="Number">70</Data></Cell><Cell><Data ss:Type="Number">0</Data></Cell><Cell><Data ss:Type="Number">0</Data></Cell><Cell><Data ss:Type="Number">0</Data></Cell><Cell><Data ss:Type="Number">1</Data></Cell><Cell><Data ss:Type="Number">0</Data></Cell><Cell><Data ss:Type="Number">0</Data></Cell><Cell><Data ss:Type="Number">0</Data></Cell><Cell><Data ss:Type="Number">0</Data></Cell><Cell><Data ss:Type="Number">1</Data></Cell><Cell><Data ss:Type="Number">0</Data></Cell><Cell><Data ss:Type="String">C</Data></Cell><Cell><Data ss:Type="String">C</Data></Cell><Cell><Data ss:Type="String">C</Data></Cell><Cell><Data ss:Type="String">C</Data></Cell><Cell><Data ss:Type="String">C</Data></Cell><Cell><Data ss:Type="String">C</Data></Cell><Cell><Data ss:Type="String">R</Data></Cell><Cell><Data ss:Type="String">L</Data></Cell><Cell><Data ss:Type="String">C</Data></Cell><Cell><Data ss:Type="String">C</Data></Cell><Cell><Data ss:Type="String">R</Data></Cell><Cell><Data ss:Type="String">C</Data></Cell><Cell><Data ss:Type="String">C</Data></Cell><Cell><Data ss:Type="String">C</Data></Cell><Cell><Data ss:Type="String">C</Data></Cell><Cell><Data ss:Type="String">L</Data></Cell><Cell><Data ss:Type="String">C</Data></Cell><Cell><Data ss:Type="String">C</Data></Cell><Cell><Data ss:Type="String">C</Data></Cell><Cell><Data ss:Type="String">C</Data></Cell><Cell><Data ss:Type="String">C</Data></Cell><Cell><Data ss:Type="String">C</Data></Cell><Cell><Data ss:Type="String">C</Data></Cell><Cell><Data ss:Type="String">C</Data></Cell><Cell><Data ss:Type="String">C</Data></Cell><Cell><Data ss:Type="Number">0</Data></Cell><Cell><Data ss:Type="Number">0</Data></Cell><Cell><Data ss:Type="Number">0</Data></Cell><Cell><Data ss:Type="Number">0</Data></Cell><Cell><Data ss:Type="Number">0</Data></Cell><Cell><Data ss:Type="Number">0</Data></Cell><Cell><Data ss:Type="Number">0</Data></Cell><Cell><Data ss:Type="Number">0</Data></Cell><Cell><Data ss:Type="Number">0</Data></Cell><Cell><Data ss:Type="Number">0</Data></Cell><Cell><Data ss:Type="Number">0</Data></Cell><Cell><Data ss:Type="Number">6</Data></Cell><Cell><Data ss:Type="Number">-1</Data></Cell><Cell><Data ss:Type="Number">0</Data></Cell><Cell><Data ss:Type="Number">0</Data></Cell><Cell><Data ss:Type="String"></Data></Cell></Row><Row><Cell><Data ss:Type="Number">108</Data></Cell><Cell><Data ss:Type="String">Cooling to 70 and NaOH to S2</Data></Cell><Cell><Data ss:Type="Number">20</Data></Cell><Cell><Data ss:Type="Number">0</Data></Cell><Cell><Data ss:Type="Number">550</Data></Cell><Cell><Data ss:Type="Number">0</Data></Cell><Cell><Data ss:Type="Number">100</Data></Cell><Cell><Data ss:Type="Number">-100</Data></Cell><Cell><Data ss:Type="Number">70</Data></Cell><Cell><Data ss:Type="Number">0</Data></Cell><Cell><Data ss:Type="Number">0</Data></Cell><Cell><Data ss:Type="Number">0</Data></Cell><Cell><Data ss:Type="Number">1</Data></Cell><Cell><Data ss:Type="Number">0</Data></Cell><Cell><Data ss:Type="Number">0</Data></Cell><Cell><Data ss:Type="Number">0</Data></Cell><Cell><Data ss:Type="Number">0</Data></Cell><Cell><Data ss:Type="Number">1</Data></Cell><Cell><Data ss:Type="Number">0</Data></Cell><Cell><Data ss:Type="String">C</Data></Cell><Cell><Data ss:Type="String">C</Data></Cell><Cell><Data ss:Type="String">C</Data></Cell><Cell><Data ss:Type="String">C</Data></Cell><Cell><Data ss:Type="String">C</Data></Cell><Cell><Data ss:Type="String">C</Data></Cell><Cell><Data ss:Type="String">R</Data></Cell><Cell><Data ss:Type="String">L</Data></Cell><Cell><Data ss:Type="String">C</Data></Cell><Cell><Data ss:Type="String">C</Data></Cell><Cell><Data ss:Type="String">L</Data></Cell><Cell><Data ss:Type="String">C</Data></Cell><Cell><Data ss:Type="String">C</Data></Cell><Cell><Data ss:Type="String">C</Data></Cell><Cell><Data ss:Type="String">C</Data></Cell><Cell><Data ss:Type="String">L</Data></Cell><Cell><Data ss:Type="String">C</Data></Cell><Cell><Data ss:Type="String">C</Data></Cell><Cell><Data ss:Type="String">C</Data></Cell><Cell><Data ss:Type="String">C</Data></Cell><Cell><Data ss:Type="String">C</Data></Cell><Cell><Data ss:Type="String">C</Data></Cell><Cell><Data ss:Type="String">C</Data></Cell><Cell><Data ss:Type="String">C</Data></Cell><Cell><Data ss:Type="String">C</Data></Cell><Cell><Data ss:Type="Number">0</Data></Cell><Cell><Data ss:Type="Number">0</Data></Cell><Cell><Data ss:Type="Number">0</Data></Cell><Cell><Data ss:Type="Number">0</Data></Cell><Cell><Data ss:Type="Number">0</Data></Cell><Cell><Data ss:Type="Number">0</Data></Cell><Cell><Data ss:Type="Number">0</Data></Cell><Cell><Data ss:Type="Number">0</Data></Cell><Cell><Data ss:Type="Number">0</Data></Cell><Cell><Data ss:Type="Number">0</Data></Cell><Cell><Data ss:Type="Number">0</Data></Cell><Cell><Data ss:Type="Number">0</Data></Cell><Cell><Data ss:Type="Number">0</Data></Cell><Cell><Data ss:Type="Number">0</Data></Cell><Cell><Data ss:Type="Number">0</Data></Cell><Cell><Data ss:Type="String"></Data></Cell></Row><Row><Cell><Data ss:Type="Number">109</Data></Cell><Cell><Data ss:Type="String">Cooling to 70</Data></Cell><Cell><Data ss:Type="Number">200</Data></Cell><Cell><Data ss:Type="Number">0</Data></Cell><Cell><Data ss:Type="Number">550</Data></Cell><Cell><Data ss:Type="Number">0</Data></Cell><Cell><Data ss:Type="Number">100</Data></Cell><Cell><Data ss:Type="Number">-100</Data></Cell><Cell><Data ss:Type="Number">70</Data></Cell><Cell><Data ss:Type="Number">0</Data></Cell><Cell><Data ss:Type="Number">0</Data></Cell><Cell><Data ss:Type="Number">0</Data></Cell><Cell><Data ss:Type="Number">1</Data></Cell><Cell><Data ss:Type="Number">0</Data></Cell><Cell><Data ss:Type="Number">0</Data></Cell><Cell><Data ss:Type="Number">0</Data></Cell><Cell><Data ss:Type="Number">0</Data></Cell><Cell><Data ss:Type="Number">1</Data></Cell><Cell><Data ss:Type="Number">0</Data></Cell><Cell><Data ss:Type="String">C</Data></Cell><Cell><Data ss:Type="String">C</Data></Cell><Cell><Data ss:Type="String">C</Data></Cell><Cell><Data ss:Type="String">C</Data></Cell><Cell><Data ss:Type="String">C</Data></Cell><Cell><Data ss:Type="String">C</Data></Cell><Cell><Data ss:Type="String">R</Data></Cell><Cell><Data ss:Type="String">L</Data></Cell><Cell><Data ss:Type="String">C</Data></Cell><Cell><Data ss:Type="String">C</Data></Cell><Cell><Data ss:Type="String">L</Data></Cell><Cell><Data ss:Type="String">C</Data></Cell><Cell><Data ss:Type="String">C</Data></Cell><Cell><Data ss:Type="String">C</Data></Cell><Cell><Data ss:Type="String">C</Data></Cell><Cell><Data ss:Type="String">L</Data></Cell><Cell><Data ss:Type="String">C</Data></Cell><Cell><Data ss:Type="String">C</Data></Cell><Cell><Data ss:Type="String">C</Data></Cell><Cell><Data ss:Type="String">C</Data></Cell><Cell><Data ss:Type="String">C</Data></Cell><Cell><Data ss:Type="String">C</Data></Cell><Cell><Data ss:Type="String">C</Data></Cell><Cell><Data ss:Type="String">C</Data></Cell><Cell><Data ss:Type="String">C</Data></Cell><Cell><Data ss:Type="Number">0</Data></Cell><Cell><Data ss:Type="Number">0</Data></Cell><Cell><Data ss:Type="Number">0</Data></Cell><Cell><Data ss:Type="Number">0</Data></Cell><Cell><Data ss:Type="Number">0</Data></Cell><Cell><Data ss:Type="Number">0</Data></Cell><Cell><Data ss:Type="Number">0</Data></Cell><Cell><Data ss:Type="Number">0</Data></Cell><Cell><Data ss:Type="Number">0</Data></Cell><Cell><Data ss:Type="Number">0</Data></Cell><Cell><Data ss:Type="Number">0</Data></Cell><Cell><Data ss:Type="Number">0</Data></Cell><Cell><Data ss:Type="Number">6</Data></Cell><Cell><Data ss:Type="Number">6</Data></Cell><Cell><Data ss:Type="Number">0</Data></Cell><Cell><Data ss:Type="String"></Data></Cell></Row><Row><Cell><Data ss:Type="Number">110</Data></Cell><Cell><Data ss:Type="String">Addition of NaOH</Data></Cell><Cell><Data ss:Type="Number">5</Data></Cell><Cell><Data ss:Type="Number">0</Data></Cell><Cell><Data ss:Type="Number">550</Data></Cell><Cell><Data ss:Type="Number">0</Data></Cell><Cell><Data ss:Type="Number">100</Data></Cell><Cell><Data ss:Type="Number">-100</Data></Cell><Cell><Data ss:Type="Number">0</Data></Cell><Cell><Data ss:Type="Number">0</Data></Cell><Cell><Data ss:Type="Number">0</Data></Cell><Cell><Data ss:Type="Number">0</Data></Cell><Cell><Data ss:Type="Number">1</Data></Cell><Cell><Data ss:Type="Number">0</Data></Cell><Cell><Data ss:Type="Number">0</Data></Cell><Cell><Data ss:Type="Number">0</Data></Cell><Cell><Data ss:Type="Number">0</Data></Cell><Cell><Data ss:Type="Number">1</Data></Cell><Cell><Data ss:Type="Number">0</Data></Cell><Cell><Data ss:Type="String">C</Data></Cell><Cell><Data ss:Type="String">C</Data></Cell><Cell><Data ss:Type="String">C</Data></Cell><Cell><Data ss:Type="String">C</Data></Cell><Cell><Data ss:Type="String">C</Data></Cell><Cell><Data ss:Type="String">C</Data></Cell><Cell><Data ss:Type="String">R</Data></Cell><Cell><Data ss:Type="String">R</Data></Cell><Cell><Data ss:Type="String">C</Data></Cell><Cell><Data ss:Type="String">C</Data></Cell><Cell><Data ss:Type="String">L</Data></Cell><Cell><Data ss:Type="String">C</Data></Cell><Cell><Data ss:Type="String">C</Data></Cell><Cell><Data ss:Type="String">C</Data></Cell><Cell><Data ss:Type="String">C</Data></Cell><Cell><Data ss:Type="String">C</Data></Cell><Cell><Data ss:Type="String">C</Data></Cell><Cell><Data ss:Type="String">C</Data></Cell><Cell><Data ss:Type="String">C</Data></Cell><Cell><Data ss:Type="String">C</Data></Cell><Cell><Data ss:Type="String">C</Data></Cell><Cell><Data ss:Type="String">C</Data></Cell><Cell><Data ss:Type="String">C</Data></Cell><Cell><Data ss:Type="String">C</Data></Cell><Cell><Data ss:Type="String">R</Data></Cell><Cell><Data ss:Type="Number">0</Data></Cell><Cell><Data ss:Type="Number">0</Data></Cell><Cell><Data ss:Type="Number">0</Data></Cell><Cell><Data ss:Type="Number">0</Data></Cell><Cell><Data ss:Type="Number">0</Data></Cell><Cell><Data ss:Type="Number">0</Data></Cell><Cell><Data ss:Type="Number">0</Data></Cell><Cell><Data ss:Type="Number">0</Data></Cell><Cell><Data ss:Type="Number">0</Data></Cell><Cell><Data ss:Type="Number">0</Data></Cell><Cell><Data ss:Type="Number">0</Data></Cell><Cell><Data ss:Type="Number">6</Data></Cell><Cell><Data ss:Type="Number">-1</Data></Cell><Cell><Data ss:Type="Number">0</Data></Cell><Cell><Data ss:Type="Number">0</Data></Cell><Cell><Data ss:Type="String"></Data></Cell></Row><Row><Cell><Data ss:Type="Number">111</Data></Cell><Cell><Data ss:Type="String">Addition of NaOH</Data></Cell><Cell><Data ss:Type="Number">5</Data></Cell><Cell><Data ss:Type="Number">0</Data></Cell><Cell><Data ss:Type="Number">250</Data></Cell><Cell><Data ss:Type="Number">0</Data></Cell><Cell><Data ss:Type="Number">100</Data></Cell><Cell><Data ss:Type="Number">-100</Data></Cell><Cell><Data ss:Type="Number">0</Data></Cell><Cell><Data ss:Type="Number">0</Data></Cell><Cell><Data ss:Type="Number">0</Data></Cell><Cell><Data ss:Type="Number">0</Data></Cell><Cell><Data ss:Type="Number">1</Data></Cell><Cell><Data ss:Type="Number">0</Data></Cell><Cell><Data ss:Type="Number">0</Data></Cell><Cell><Data ss:Type="Number">0</Data></Cell><Cell><Data ss:Type="Number">0</Data></Cell><Cell><Data ss:Type="Number">1</Data></Cell><Cell><Data ss:Type="Number">0</Data></Cell><Cell><Data ss:Type="String">C</Data></Cell><Cell><Data ss:Type="String">C</Data></Cell><Cell><Data ss:Type="String">C</Data></Cell><Cell><Data ss:Type="String">C</Data></Cell><Cell><Data ss:Type="String">C</Data></Cell><Cell><Data ss:Type="String">C</Data></Cell><Cell><Data ss:Type="String">R</Data></Cell><Cell><Data ss:Type="String">R</Data></Cell><Cell><Data ss:Type="String">C</Data></Cell><Cell><Data ss:Type="String">C</Data></Cell><Cell><Data ss:Type="String">L</Data></Cell><Cell><Data ss:Type="String">C</Data></Cell><Cell><Data ss:Type="String">C</Data></Cell><Cell><Data ss:Type="String">C</Data></Cell><Cell><Data ss:Type="String">C</Data></Cell><Cell><Data ss:Type="String">C</Data></Cell><Cell><Data ss:Type="String">C</Data></Cell><Cell><Data ss:Type="String">C</Data></Cell><Cell><Data ss:Type="String">C</Data></Cell><Cell><Data ss:Type="String">C</Data></Cell><Cell><Data ss:Type="String">C</Data></Cell><Cell><Data ss:Type="String">C</Data></Cell><Cell><Data ss:Type="String">C</Data></Cell><Cell><Data ss:Type="String">C</Data></Cell><Cell><Data ss:Type="String">R</Data></Cell><Cell><Data ss:Type="Number">0</Data></Cell><Cell><Data ss:Type="Number">0</Data></Cell><Cell><Data ss:Type="Number">0</Data></Cell><Cell><Data ss:Type="Number">0</Data></Cell><Cell><Data ss:Type="Number">0</Data></Cell><Cell><Data ss:Type="Number">0</Data></Cell><Cell><Data ss:Type="Number">0</Data></Cell><Cell><Data ss:Type="Number">0</Data></Cell><Cell><Data ss:Type="Number">0</Data></Cell><Cell><Data ss:Type="Number">0</Data></Cell><Cell><Data ss:Type="Number">0</Data></Cell><Cell><Data ss:Type="Number">0</Data></Cell><Cell><Data ss:Type="Number">0</Data></Cell><Cell><Data ss:Type="Number">0</Data></Cell><Cell><Data ss:Type="Number">0</Data></Cell><Cell><Data ss:Type="String"></Data></Cell></Row><Row><Cell><Data ss:Type="Number">112</Data></Cell><Cell><Data ss:Type="String">Addition of NaOH</Data></Cell><Cell><Data ss:Type="Number">5</Data></Cell><Cell><Data ss:Type="Number">0</Data></Cell><Cell><Data ss:Type="Number">0</Data></Cell><Cell><Data ss:Type="Number">0</Data></Cell><Cell><Data ss:Type="Number">100</Data></Cell><Cell><Data ss:Type="Number">-100</Data></Cell><Cell><Data ss:Type="Number">0</Data></Cell><Cell><Data ss:Type="Number">0</Data></Cell><Cell><Data ss:Type="Number">0</Data></Cell><Cell><Data ss:Type="Number">0</Data></Cell><Cell><Data ss:Type="Number">1</Data></Cell><Cell><Data ss:Type="Number">0</Data></Cell><Cell><Data ss:Type="Number">0</Data></Cell><Cell><Data ss:Type="Number">0</Data></Cell><Cell><Data ss:Type="Number">0</Data></Cell><Cell><Data ss:Type="Number">1</Data></Cell><Cell><Data ss:Type="Number">0</Data></Cell><Cell><Data ss:Type="String">C</Data></Cell><Cell><Data ss:Type="String">C</Data></Cell><Cell><Data ss:Type="String">C</Data></Cell><Cell><Data ss:Type="String">C</Data></Cell><Cell><Data ss:Type="String">C</Data></Cell><Cell><Data ss:Type="String">C</Data></Cell><Cell><Data ss:Type="String">R</Data></Cell><Cell><Data ss:Type="String">R</Data></Cell><Cell><Data ss:Type="String">C</Data></Cell><Cell><Data ss:Type="String">C</Data></Cell><Cell><Data ss:Type="String">L</Data></Cell><Cell><Data ss:Type="String">C</Data></Cell><Cell><Data ss:Type="String">C</Data></Cell><Cell><Data ss:Type="String">C</Data></Cell><Cell><Data ss:Type="String">C</Data></Cell><Cell><Data ss:Type="String">C</Data></Cell><Cell><Data ss:Type="String">C</Data></Cell><Cell><Data ss:Type="String">C</Data></Cell><Cell><Data ss:Type="String">C</Data></Cell><Cell><Data ss:Type="String">C</Data></Cell><Cell><Data ss:Type="String">C</Data></Cell><Cell><Data ss:Type="String">C</Data></Cell><Cell><Data ss:Type="String">C</Data></Cell><Cell><Data ss:Type="String">C</Data></Cell><Cell><Data ss:Type="String">R</Data></Cell><Cell><Data ss:Type="Number">0</Data></Cell><Cell><Data ss:Type="Number">0</Data></Cell><Cell><Data ss:Type="Number">0</Data></Cell><Cell><Data ss:Type="Number">0</Data></Cell><Cell><Data ss:Type="Number">0</Data></Cell><Cell><Data ss:Type="Number">0</Data></Cell><Cell><Data ss:Type="Number">0</Data></Cell><Cell><Data ss:Type="Number">0</Data></Cell><Cell><Data ss:Type="Number">0</Data></Cell><Cell><Data ss:Type="Number">0</Data></Cell><Cell><Data ss:Type="Number">0</Data></Cell><Cell><Data ss:Type="Number">0</Data></Cell><Cell><Data ss:Type="Number">0</Data></Cell><Cell><Data ss:Type="Number">0</Data></Cell><Cell><Data ss:Type="Number">0</Data></Cell><Cell><Data ss:Type="String"></Data></Cell></Row><Row><Cell><Data ss:Type="Number">113</Data></Cell><Cell><Data ss:Type="String">NaOH neutalisation</Data></Cell><Cell><Data ss:Type="Number">300</Data></Cell><Cell><Data ss:Type="Number">0</Data></Cell><Cell><Data ss:Type="Number">0</Data></Cell><Cell><Data ss:Type="Number">0</Data></Cell><Cell><Data ss:Type="Number">100</Data></Cell><Cell><Data ss:Type="Number">-100</Data></Cell><Cell><Data ss:Type="Number">0</Data></Cell><Cell><Data ss:Type="Number">0</Data></Cell><Cell><Data ss:Type="Number">0</Data></Cell><Cell><Data ss:Type="Number">0</Data></Cell><Cell><Data ss:Type="Number">1</Data></Cell><Cell><Data ss:Type="Number">0</Data></Cell><Cell><Data ss:Type="Number">0</Data></Cell><Cell><Data ss:Type="Number">0</Data></Cell><Cell><Data ss:Type="Number">0</Data></Cell><Cell><Data ss:Type="Number">1</Data></Cell><Cell><Data ss:Type="Number">0</Data></Cell><Cell><Data ss:Type="String">C</Data></Cell><Cell><Data ss:Type="String">C</Data></Cell><Cell><Data ss:Type="String">C</Data></Cell><Cell><Data ss:Type="String">C</Data></Cell><Cell><Data ss:Type="String">C</Data></Cell><Cell><Data ss:Type="String">C</Data></Cell><Cell><Data ss:Type="String">R</Data></Cell><Cell><Data ss:Type="String">L</Data></Cell><Cell><Data ss:Type="String">C</Data></Cell><Cell><Data ss:Type="String">C</Data></Cell><Cell><Data ss:Type="String">L</Data></Cell><Cell><Data ss:Type="String">C</Data></Cell><Cell><Data ss:Type="String">C</Data></Cell><Cell><Data ss:Type="String">C</Data></Cell><Cell><Data ss:Type="String">C</Data></Cell><Cell><Data ss:Type="String">C</Data></Cell><Cell><Data ss:Type="String">C</Data></Cell><Cell><Data ss:Type="String">C</Data></Cell><Cell><Data ss:Type="String">C</Data></Cell><Cell><Data ss:Type="String">C</Data></Cell><Cell><Data ss:Type="String">C</Data></Cell><Cell><Data ss:Type="String">C</Data></Cell><Cell><Data ss:Type="String">C</Data></Cell><Cell><Data ss:Type="String">C</Data></Cell><Cell><Data ss:Type="String">C</Data></Cell><Cell><Data ss:Type="Number">0</Data></Cell><Cell><Data ss:Type="Number">0</Data></Cell><Cell><Data ss:Type="Number">0</Data></Cell><Cell><Data ss:Type="Number">0</Data></Cell><Cell><Data ss:Type="Number">0</Data></Cell><Cell><Data ss:Type="Number">0</Data></Cell><Cell><Data ss:Type="Number">0</Data></Cell><Cell><Data ss:Type="Number">0</Data></Cell><Cell><Data ss:Type="Number">0</Data></Cell><Cell><Data ss:Type="Number">0</Data></Cell><Cell><Data ss:Type="Number">0</Data></Cell><Cell><Data ss:Type="Number">0</Data></Cell><Cell><Data ss:Type="Number">0</Data></Cell><Cell><Data ss:Type="Number">0</Data></Cell><Cell><Data ss:Type="Number">7</Data></Cell><Cell><Data ss:Type="String"></Data></Cell></Row><Row><Cell><Data ss:Type="Number">114</Data></Cell><Cell><Data ss:Type="String">Crude to Quenching Vessel</Data></Cell><Cell><Data ss:Type="Number">1</Data></Cell><Cell><Data ss:Type="Number">0</Data></Cell><Cell><Data ss:Type="Number">0</Data></Cell><Cell><Data ss:Type="Number">0</Data></Cell><Cell><Data ss:Type="Number">100</Data></Cell><Cell><Data ss:Type="Number">-100</Data></Cell><Cell><Data ss:Type="Number">0</Data></Cell><Cell><Data ss:Type="Number">0</Data></Cell><Cell><Data ss:Type="Number">0</Data></Cell><Cell><Data ss:Type="Number">0</Data></Cell><Cell><Data ss:Type="Number">1</Data></Cell><Cell><Data ss:Type="Number">0</Data></Cell><Cell><Data ss:Type="Number">0</Data></Cell><Cell><Data ss:Type="Number">0</Data></Cell><Cell><Data ss:Type="Number">0</Data></Cell><Cell><Data ss:Type="Number">1</Data></Cell><Cell><Data ss:Type="Number">0</Data></Cell><Cell><Data ss:Type="String">C</Data></Cell><Cell><Data ss:Type="String">C</Data></Cell><Cell><Data ss:Type="String">C</Data></Cell><Cell><Data ss:Type="String">C</Data></Cell><Cell><Data ss:Type="String">C</Data></Cell><Cell><Data ss:Type="String">C</Data></Cell><Cell><Data ss:Type="String">R</Data></Cell><Cell><Data ss:Type="String">R</Data></Cell><Cell><Data ss:Type="String">C</Data></Cell><Cell><Data ss:Type="String">C</Data></Cell><Cell><Data ss:Type="String">L</Data></Cell><Cell><Data ss:Type="String">C</Data></Cell><Cell><Data ss:Type="String">C</Data></Cell><Cell><Data ss:Type="String">C</Data></Cell><Cell><Data ss:Type="String">C</Data></Cell><Cell><Data ss:Type="String">C</Data></Cell><Cell><Data ss:Type="String">C</Data></Cell><Cell><Data ss:Type="String">C</Data></Cell><Cell><Data ss:Type="String">C</Data></Cell><Cell><Data ss:Type="String">C</Data></Cell><Cell><Data ss:Type="String">C</Data></Cell><Cell><Data ss:Type="String">C</Data></Cell><Cell><Data ss:Type="String">C</Data></Cell><Cell><Data ss:Type="String">C</Data></Cell><Cell><Data ss:Type="String">C</Data></Cell><Cell><Data ss:Type="Number">0</Data></Cell><Cell><Data ss:Type="Number">0</Data></Cell><Cell><Data ss:Type="Number">0</Data></Cell><Cell><Data ss:Type="Number">0</Data></Cell><Cell><Data ss:Type="Number">0</Data></Cell><Cell><Data ss:Type="Number">0</Data></Cell><Cell><Data ss:Type="Number">0</Data></Cell><Cell><Data ss:Type="Number">0</Data></Cell><Cell><Data ss:Type="Number">0</Data></Cell><Cell><Data ss:Type="Number">0</Data></Cell><Cell><Data ss:Type="Number">0</Data></Cell><Cell><Data ss:Type="Number">0</Data></Cell><Cell><Data ss:Type="Number">0</Data></Cell><Cell><Data ss:Type="Number">0</Data></Cell><Cell><Data ss:Type="Number">0</Data></Cell><Cell><Data ss:Type="String"></Data></Cell></Row><Row><Cell><Data ss:Type="Number">115</Data></Cell><Cell><Data ss:Type="String">Crude to Quenching Vessel</Data></Cell><Cell><Data ss:Type="Number">10</Data></Cell><Cell><Data ss:Type="Number">0</Data></Cell><Cell><Data ss:Type="Number">570</Data></Cell><Cell><Data ss:Type="Number">0</Data></Cell><Cell><Data ss:Type="Number">100</Data></Cell><Cell><Data ss:Type="Number">-100</Data></Cell><Cell><Data ss:Type="Number">0</Data></Cell><Cell><Data ss:Type="Number">0</Data></Cell><Cell><Data ss:Type="Number">0</Data></Cell><Cell><Data ss:Type="Number">0</Data></Cell><Cell><Data ss:Type="Number">1</Data></Cell><Cell><Data ss:Type="Number">0</Data></Cell><Cell><Data ss:Type="Number">0</Data></Cell><Cell><Data ss:Type="Number">0</Data></Cell><Cell><Data ss:Type="Number">0</Data></Cell><Cell><Data ss:Type="Number">1</Data></Cell><Cell><Data ss:Type="Number">0</Data></Cell><Cell><Data ss:Type="String">C</Data></Cell><Cell><Data ss:Type="String">C</Data></Cell><Cell><Data ss:Type="String">C</Data></Cell><Cell><Data ss:Type="String">C</Data></Cell><Cell><Data ss:Type="String">C</Data></Cell><Cell><Data ss:Type="String">C</Data></Cell><Cell><Data ss:Type="String">R</Data></Cell><Cell><Data ss:Type="String">R</Data></Cell><Cell><Data ss:Type="String">C</Data></Cell><Cell><Data ss:Type="String">C</Data></Cell><Cell><Data ss:Type="String">L</Data></Cell><Cell><Data ss:Type="String">C</Data></Cell><Cell><Data ss:Type="String">C</Data></Cell><Cell><Data ss:Type="String">C</Data></Cell><Cell><Data ss:Type="String">C</Data></Cell><Cell><Data ss:Type="String">C</Data></Cell><Cell><Data ss:Type="String">C</Data></Cell><Cell><Data ss:Type="String">C</Data></Cell><Cell><Data ss:Type="String">C</Data></Cell><Cell><Data ss:Type="String">C</Data></Cell><Cell><Data ss:Type="String">C</Data></Cell><Cell><Data ss:Type="String">C</Data></Cell><Cell><Data ss:Type="String">C</Data></Cell><Cell><Data ss:Type="String">C</Data></Cell><Cell><Data ss:Type="String">C</Data></Cell><Cell><Data ss:Type="Number">0</Data></Cell><Cell><Data ss:Type="Number">0</Data></Cell><Cell><Data ss:Type="Number">0</Data></Cell><Cell><Data ss:Type="Number">0</Data></Cell><Cell><Data ss:Type="Number">0</Data></Cell><Cell><Data ss:Type="Number">0</Data></Cell><Cell><Data ss:Type="Number">0</Data></Cell><Cell><Data ss:Type="Number">0</Data></Cell><Cell><Data ss:Type="Number">0</Data></Cell><Cell><Data ss:Type="Number">0</Data></Cell><Cell><Data ss:Type="Number">0</Data></Cell><Cell><Data ss:Type="Number">0</Data></Cell><Cell><Data ss:Type="Number">0</Data></Cell><Cell><Data ss:Type="Number">0</Data></Cell><Cell><Data ss:Type="Number">0</Data></Cell><Cell><Data ss:Type="String"></Data></Cell></Row><Row><Cell><Data ss:Type="Number">116</Data></Cell><Cell><Data ss:Type="String">Crude to Quenching Vessel</Data></Cell><Cell><Data ss:Type="Number">1</Data></Cell><Cell><Data ss:Type="Number">0</Data></Cell><Cell><Data ss:Type="Number">570</Data></Cell><Cell><Data ss:Type="Number">0</Data></Cell><Cell><Data ss:Type="Number">100</Data></Cell><Cell><Data ss:Type="Number">-100</Data></Cell><Cell><Data ss:Type="Number">0</Data></Cell><Cell><Data ss:Type="Number">0</Data></Cell><Cell><Data ss:Type="Number">0</Data></Cell><Cell><Data ss:Type="Number">0</Data></Cell><Cell><Data ss:Type="Number">1</Data></Cell><Cell><Data ss:Type="Number">0</Data></Cell><Cell><Data ss:Type="Number">0</Data></Cell><Cell><Data ss:Type="Number">0</Data></Cell><Cell><Data ss:Type="Number">0</Data></Cell><Cell><Data ss:Type="Number">1</Data></Cell><Cell><Data ss:Type="Number">0</Data></Cell><Cell><Data ss:Type="String">C</Data></Cell><Cell><Data ss:Type="String">C</Data></Cell><Cell><Data ss:Type="String">C</Data></Cell><Cell><Data ss:Type="String">C</Data></Cell><Cell><Data ss:Type="String">C</Data></Cell><Cell><Data ss:Type="String">C</Data></Cell><Cell><Data ss:Type="String">R</Data></Cell><Cell><Data ss:Type="String">R</Data></Cell><Cell><Data ss:Type="String">R</Data></Cell><Cell><Data ss:Type="String">C</Data></Cell><Cell><Data ss:Type="String">L</Data></Cell><Cell><Data ss:Type="String">C</Data></Cell><Cell><Data ss:Type="String">C</Data></Cell><Cell><Data ss:Type="String">C</Data></Cell><Cell><Data ss:Type="String">C</Data></Cell><Cell><Data ss:Type="String">C</Data></Cell><Cell><Data ss:Type="String">C</Data></Cell><Cell><Data ss:Type="String">C</Data></Cell><Cell><Data ss:Type="String">C</Data></Cell><Cell><Data ss:Type="String">C</Data></Cell><Cell><Data ss:Type="String">C</Data></Cell><Cell><Data ss:Type="String">C</Data></Cell><Cell><Data ss:Type="String">C</Data></Cell><Cell><Data ss:Type="String">C</Data></Cell><Cell><Data ss:Type="String">C</Data></Cell><Cell><Data ss:Type="Number">0</Data></Cell><Cell><Data ss:Type="Number">0</Data></Cell><Cell><Data ss:Type="Number">0</Data></Cell><Cell><Data ss:Type="Number">0</Data></Cell><Cell><Data ss:Type="Number">0</Data></Cell><Cell><Data ss:Type="Number">0</Data></Cell><Cell><Data ss:Type="Number">0</Data></Cell><Cell><Data ss:Type="Number">0</Data></Cell><Cell><Data ss:Type="Number">0</Data></Cell><Cell><Data ss:Type="Number">0</Data></Cell><Cell><Data ss:Type="Number">0</Data></Cell><Cell><Data ss:Type="Number">0</Data></Cell><Cell><Data ss:Type="Number">0</Data></Cell><Cell><Data ss:Type="Number">0</Data></Cell><Cell><Data ss:Type="Number">0</Data></Cell><Cell><Data ss:Type="String"></Data></Cell></Row><Row><Cell><Data ss:Type="Number">117</Data></Cell><Cell><Data ss:Type="String">Crude to Quenching Vessel</Data></Cell><Cell><Data ss:Type="Number">10</Data></Cell><Cell><Data ss:Type="Number">0</Data></Cell><Cell><Data ss:Type="Number">0</Data></Cell><Cell><Data ss:Type="Number">0</Data></Cell><Cell><Data ss:Type="Number">100</Data></Cell><Cell><Data ss:Type="Number">-100</Data></Cell><Cell><Data ss:Type="Number">0</Data></Cell><Cell><Data ss:Type="Number">0</Data></Cell><Cell><Data ss:Type="Number">0</Data></Cell><Cell><Data ss:Type="Number">0</Data></Cell><Cell><Data ss:Type="Number">1</Data></Cell><Cell><Data ss:Type="Number">0</Data></Cell><Cell><Data ss:Type="Number">0</Data></Cell><Cell><Data ss:Type="Number">0</Data></Cell><Cell><Data ss:Type="Number">0</Data></Cell><Cell><Data ss:Type="Number">1</Data></Cell><Cell><Data ss:Type="Number">0</Data></Cell><Cell><Data ss:Type="String">C</Data></Cell><Cell><Data ss:Type="String">C</Data></Cell><Cell><Data ss:Type="String">C</Data></Cell><Cell><Data ss:Type="String">C</Data></Cell><Cell><Data ss:Type="String">C</Data></Cell><Cell><Data ss:Type="String">C</Data></Cell><Cell><Data ss:Type="String">R</Data></Cell><Cell><Data ss:Type="String">R</Data></Cell><Cell><Data ss:Type="String">R</Data></Cell><Cell><Data ss:Type="String">C</Data></Cell><Cell><Data ss:Type="String">L</Data></Cell><Cell><Data ss:Type="String">C</Data></Cell><Cell><Data ss:Type="String">C</Data></Cell><Cell><Data ss:Type="String">C</Data></Cell><Cell><Data ss:Type="String">C</Data></Cell><Cell><Data ss:Type="String">C</Data></Cell><Cell><Data ss:Type="String">C</Data></Cell><Cell><Data ss:Type="String">C</Data></Cell><Cell><Data ss:Type="String">C</Data></Cell><Cell><Data ss:Type="String">C</Data></Cell><Cell><Data ss:Type="String">C</Data></Cell><Cell><Data ss:Type="String">C</Data></Cell><Cell><Data ss:Type="String">C</Data></Cell><Cell><Data ss:Type="String">C</Data></Cell><Cell><Data ss:Type="String">C</Data></Cell><Cell><Data ss:Type="Number">0</Data></Cell><Cell><Data ss:Type="Number">0</Data></Cell><Cell><Data ss:Type="Number">0</Data></Cell><Cell><Data ss:Type="Number">0</Data></Cell><Cell><Data ss:Type="Number">0</Data></Cell><Cell><Data ss:Type="Number">0</Data></Cell><Cell><Data ss:Type="Number">0</Data></Cell><Cell><Data ss:Type="Number">0</Data></Cell><Cell><Data ss:Type="Number">0</Data></Cell><Cell><Data ss:Type="Number">0</Data></Cell><Cell><Data ss:Type="Number">0</Data></Cell><Cell><Data ss:Type="Number">0</Data></Cell><Cell><Data ss:Type="Number">0</Data></Cell><Cell><Data ss:Type="Number">0</Data></Cell><Cell><Data ss:Type="Number">0</Data></Cell><Cell><Data ss:Type="String"></Data></Cell></Row><Row><Cell><Data ss:Type="Number">118</Data></Cell><Cell><Data ss:Type="String">Crude to Quenching Vessel</Data></Cell><Cell><Data ss:Type="Number">1</Data></Cell><Cell><Data ss:Type="Number">0</Data></Cell><Cell><Data ss:Type="Number">0</Data></Cell><Cell><Data ss:Type="Number">0</Data></Cell><Cell><Data ss:Type="Number">100</Data></Cell><Cell><Data ss:Type="Number">-100</Data></Cell><Cell><Data ss:Type="Number">0</Data></Cell><Cell><Data ss:Type="Number">0</Data></Cell><Cell><Data ss:Type="Number">0</Data></Cell><Cell><Data ss:Type="Number">0</Data></Cell><Cell><Data ss:Type="Number">1</Data></Cell><Cell><Data ss:Type="Number">0</Data></Cell><Cell><Data ss:Type="Number">0</Data></Cell><Cell><Data ss:Type="Number">0</Data></Cell><Cell><Data ss:Type="Number">0</Data></Cell><Cell><Data ss:Type="Number">1</Data></Cell><Cell><Data ss:Type="Number">0</Data></Cell><Cell><Data ss:Type="String">C</Data></Cell><Cell><Data ss:Type="String">C</Data></Cell><Cell><Data ss:Type="String">C</Data></Cell><Cell><Data ss:Type="String">C</Data></Cell><Cell><Data ss:Type="String">C</Data></Cell><Cell><Data ss:Type="String">C</Data></Cell><Cell><Data ss:Type="String">R</Data></Cell><Cell><Data ss:Type="String">R</Data></Cell><Cell><Data ss:Type="String">C</Data></Cell><Cell><Data ss:Type="String">C</Data></Cell><Cell><Data ss:Type="String">L</Data></Cell><Cell><Data ss:Type="String">C</Data></Cell><Cell><Data ss:Type="String">C</Data></Cell><Cell><Data ss:Type="String">C</Data></Cell><Cell><Data ss:Type="String">C</Data></Cell><Cell><Data ss:Type="String">C</Data></Cell><Cell><Data ss:Type="String">C</Data></Cell><Cell><Data ss:Type="String">C</Data></Cell><Cell><Data ss:Type="String">C</Data></Cell><Cell><Data ss:Type="String">C</Data></Cell><Cell><Data ss:Type="String">C</Data></Cell><Cell><Data ss:Type="String">C</Data></Cell><Cell><Data ss:Type="String">C</Data></Cell><Cell><Data ss:Type="String">C</Data></Cell><Cell><Data ss:Type="String">C</Data></Cell><Cell><Data ss:Type="Number">0</Data></Cell><Cell><Data ss:Type="Number">0</Data></Cell><Cell><Data ss:Type="Number">0</Data></Cell><Cell><Data ss:Type="Number">0</Data></Cell><Cell><Data ss:Type="Number">0</Data></Cell><Cell><Data ss:Type="Number">0</Data></Cell><Cell><Data ss:Type="Number">0</Data></Cell><Cell><Data ss:Type="Number">0</Data></Cell><Cell><Data ss:Type="Number">0</Data></Cell><Cell><Data ss:Type="Number">0</Data></Cell><Cell><Data ss:Type="Number">0</Data></Cell><Cell><Data ss:Type="Number">0</Data></Cell><Cell><Data ss:Type="Number">0</Data></Cell><Cell><Data ss:Type="Number">0</Data></Cell><Cell><Data ss:Type="Number">0</Data></Cell><Cell><Data ss:Type="String"></Data></Cell></Row><Row><Cell><Data ss:Type="Number">119</Data></Cell><Cell><Data ss:Type="String">Crude to Quenching Vessel</Data></Cell><Cell><Data ss:Type="Number">10</Data></Cell><Cell><Data ss:Type="Number">0</Data></Cell><Cell><Data ss:Type="Number">570</Data></Cell><Cell><Data ss:Type="Number">0</Data></Cell><Cell><Data ss:Type="Number">100</Data></Cell><Cell><Data ss:Type="Number">-100</Data></Cell><Cell><Data ss:Type="Number">0</Data></Cell><Cell><Data ss:Type="Number">0</Data></Cell><Cell><Data ss:Type="Number">0</Data></Cell><Cell><Data ss:Type="Number">0</Data></Cell><Cell><Data ss:Type="Number">1</Data></Cell><Cell><Data ss:Type="Number">0</Data></Cell><Cell><Data ss:Type="Number">0</Data></Cell><Cell><Data ss:Type="Number">0</Data></Cell><Cell><Data ss:Type="Number">0</Data></Cell><Cell><Data ss:Type="Number">1</Data></Cell><Cell><Data ss:Type="Number">0</Data></Cell><Cell><Data ss:Type="String">C</Data></Cell><Cell><Data ss:Type="String">C</Data></Cell><Cell><Data ss:Type="String">C</Data></Cell><Cell><Data ss:Type="String">C</Data></Cell><Cell><Data ss:Type="String">C</Data></Cell><Cell><Data ss:Type="String">C</Data></Cell><Cell><Data ss:Type="String">R</Data></Cell><Cell><Data ss:Type="String">R</Data></Cell><Cell><Data ss:Type="String">C</Data></Cell><Cell><Data ss:Type="String">C</Data></Cell><Cell><Data ss:Type="String">L</Data></Cell><Cell><Data ss:Type="String">C</Data></Cell><Cell><Data ss:Type="String">C</Data></Cell><Cell><Data ss:Type="String">C</Data></Cell><Cell><Data ss:Type="String">C</Data></Cell><Cell><Data ss:Type="String">C</Data></Cell><Cell><Data ss:Type="String">C</Data></Cell><Cell><Data ss:Type="String">C</Data></Cell><Cell><Data ss:Type="String">C</Data></Cell><Cell><Data ss:Type="String">C</Data></Cell><Cell><Data ss:Type="String">C</Data></Cell><Cell><Data ss:Type="String">C</Data></Cell><Cell><Data ss:Type="String">C</Data></Cell><Cell><Data ss:Type="String">C</Data></Cell><Cell><Data ss:Type="String">C</Data></Cell><Cell><Data ss:Type="Number">0</Data></Cell><Cell><Data ss:Type="Number">0</Data></Cell><Cell><Data ss:Type="Number">0</Data></Cell><Cell><Data ss:Type="Number">0</Data></Cell><Cell><Data ss:Type="Number">0</Data></Cell><Cell><Data ss:Type="Number">0</Data></Cell><Cell><Data ss:Type="Number">0</Data></Cell><Cell><Data ss:Type="Number">0</Data></Cell><Cell><Data ss:Type="Number">0</Data></Cell><Cell><Data ss:Type="Number">0</Data></Cell><Cell><Data ss:Type="Number">0</Data></Cell><Cell><Data ss:Type="Number">0</Data></Cell><Cell><Data ss:Type="Number">0</Data></Cell><Cell><Data ss:Type="Number">0</Data></Cell><Cell><Data ss:Type="Number">0</Data></Cell><Cell><Data ss:Type="String"></Data></Cell></Row><Row><Cell><Data ss:Type="Number">120</Data></Cell><Cell><Data ss:Type="String">Crude to Quenching Vessel</Data></Cell><Cell><Data ss:Type="Number">10</Data></Cell><Cell><Data ss:Type="Number">0</Data></Cell><Cell><Data ss:Type="Number">570</Data></Cell><Cell><Data ss:Type="Number">0</Data></Cell><Cell><Data ss:Type="Number">100</Data></Cell><Cell><Data ss:Type="Number">-100</Data></Cell><Cell><Data ss:Type="Number">0</Data></Cell><Cell><Data ss:Type="Number">0</Data></Cell><Cell><Data ss:Type="Number">0</Data></Cell><Cell><Data ss:Type="Number">0</Data></Cell><Cell><Data ss:Type="Number">1</Data></Cell><Cell><Data ss:Type="Number">0</Data></Cell><Cell><Data ss:Type="Number">0</Data></Cell><Cell><Data ss:Type="Number">0</Data></Cell><Cell><Data ss:Type="Number">0</Data></Cell><Cell><Data ss:Type="Number">1</Data></Cell><Cell><Data ss:Type="Number">0</Data></Cell><Cell><Data ss:Type="String">C</Data></Cell><Cell><Data ss:Type="String">C</Data></Cell><Cell><Data ss:Type="String">C</Data></Cell><Cell><Data ss:Type="String">C</Data></Cell><Cell><Data ss:Type="String">C</Data></Cell><Cell><Data ss:Type="String">C</Data></Cell><Cell><Data ss:Type="String">R</Data></Cell><Cell><Data ss:Type="String">R</Data></Cell><Cell><Data ss:Type="String">R</Data></Cell><Cell><Data ss:Type="String">C</Data></Cell><Cell><Data ss:Type="String">L</Data></Cell><Cell><Data ss:Type="String">C</Data></Cell><Cell><Data ss:Type="String">C</Data></Cell><Cell><Data ss:Type="String">C</Data></Cell><Cell><Data ss:Type="String">C</Data></Cell><Cell><Data ss:Type="String">C</Data></Cell><Cell><Data ss:Type="String">C</Data></Cell><Cell><Data ss:Type="String">C</Data></Cell><Cell><Data ss:Type="String">C</Data></Cell><Cell><Data ss:Type="String">C</Data></Cell><Cell><Data ss:Type="String">C</Data></Cell><Cell><Data ss:Type="String">C</Data></Cell><Cell><Data ss:Type="String">C</Data></Cell><Cell><Data ss:Type="String">C</Data></Cell><Cell><Data ss:Type="String">C</Data></Cell><Cell><Data ss:Type="Number">0</Data></Cell><Cell><Data ss:Type="Number">0</Data></Cell><Cell><Data ss:Type="Number">0</Data></Cell><Cell><Data ss:Type="Number">0</Data></Cell><Cell><Data ss:Type="Number">0</Data></Cell><Cell><Data ss:Type="Number">0</Data></Cell><Cell><Data ss:Type="Number">0</Data></Cell><Cell><Data ss:Type="Number">0</Data></Cell><Cell><Data ss:Type="Number">0</Data></Cell><Cell><Data ss:Type="Number">0</Data></Cell><Cell><Data ss:Type="Number">0</Data></Cell><Cell><Data ss:Type="Number">0</Data></Cell><Cell><Data ss:Type="Number">0</Data></Cell><Cell><Data ss:Type="Number">0</Data></Cell><Cell><Data ss:Type="Number">0</Data></Cell><Cell><Data ss:Type="String"></Data></Cell></Row><Row><Cell><Data ss:Type="Number">121</Data></Cell><Cell><Data ss:Type="String">Crude to Quenching Vessel</Data></Cell><Cell><Data ss:Type="Number">10</Data></Cell><Cell><Data ss:Type="Number">0</Data></Cell><Cell><Data ss:Type="Number">0</Data></Cell><Cell><Data ss:Type="Number">0</Data></Cell><Cell><Data ss:Type="Number">100</Data></Cell><Cell><Data ss:Type="Number">-100</Data></Cell><Cell><Data ss:Type="Number">0</Data></Cell><Cell><Data ss:Type="Number">0</Data></Cell><Cell><Data ss:Type="Number">0</Data></Cell><Cell><Data ss:Type="Number">0</Data></Cell><Cell><Data ss:Type="Number">1</Data></Cell><Cell><Data ss:Type="Number">0</Data></Cell><Cell><Data ss:Type="Number">0</Data></Cell><Cell><Data ss:Type="Number">0</Data></Cell><Cell><Data ss:Type="Number">0</Data></Cell><Cell><Data ss:Type="Number">1</Data></Cell><Cell><Data ss:Type="Number">0</Data></Cell><Cell><Data ss:Type="String">C</Data></Cell><Cell><Data ss:Type="String">C</Data></Cell><Cell><Data ss:Type="String">C</Data></Cell><Cell><Data ss:Type="String">C</Data></Cell><Cell><Data ss:Type="String">C</Data></Cell><Cell><Data ss:Type="String">C</Data></Cell><Cell><Data ss:Type="String">R</Data></Cell><Cell><Data ss:Type="String">R</Data></Cell><Cell><Data ss:Type="String">R</Data></Cell><Cell><Data ss:Type="String">C</Data></Cell><Cell><Data ss:Type="String">L</Data></Cell><Cell><Data ss:Type="String">C</Data></Cell><Cell><Data ss:Type="String">C</Data></Cell><Cell><Data ss:Type="String">C</Data></Cell><Cell><Data ss:Type="String">C</Data></Cell><Cell><Data ss:Type="String">C</Data></Cell><Cell><Data ss:Type="String">C</Data></Cell><Cell><Data ss:Type="String">C</Data></Cell><Cell><Data ss:Type="String">C</Data></Cell><Cell><Data ss:Type="String">C</Data></Cell><Cell><Data ss:Type="String">C</Data></Cell><Cell><Data ss:Type="String">C</Data></Cell><Cell><Data ss:Type="String">C</Data></Cell><Cell><Data ss:Type="String">C</Data></Cell><Cell><Data ss:Type="String">C</Data></Cell><Cell><Data ss:Type="Number">0</Data></Cell><Cell><Data ss:Type="Number">0</Data></Cell><Cell><Data ss:Type="Number">0</Data></Cell><Cell><Data ss:Type="Number">0</Data></Cell><Cell><Data ss:Type="Number">0</Data></Cell><Cell><Data ss:Type="Number">0</Data></Cell><Cell><Data ss:Type="Number">0</Data></Cell><Cell><Data ss:Type="Number">0</Data></Cell><Cell><Data ss:Type="Number">0</Data></Cell><Cell><Data ss:Type="Number">0</Data></Cell><Cell><Data ss:Type="Number">0</Data></Cell><Cell><Data ss:Type="Number">0</Data></Cell><Cell><Data ss:Type="Number">0</Data></Cell><Cell><Data ss:Type="Number">0</Data></Cell><Cell><Data ss:Type="Number">0</Data></Cell><Cell><Data ss:Type="String"></Data></Cell></Row><Row><Cell><Data ss:Type="Number">122</Data></Cell><Cell><Data ss:Type="String">Mixing</Data></Cell><Cell><Data ss:Type="Number">30</Data></Cell><Cell><Data ss:Type="Number">0</Data></Cell><Cell><Data ss:Type="Number">0</Data></Cell><Cell><Data ss:Type="Number">0</Data></Cell><Cell><Data ss:Type="Number">500</Data></Cell><Cell><Data ss:Type="Number">-100</Data></Cell><Cell><Data ss:Type="Number">0</Data></Cell><Cell><Data ss:Type="Number">0</Data></Cell><Cell><Data ss:Type="Number">0</Data></Cell><Cell><Data ss:Type="Number">1</Data></Cell><Cell><Data ss:Type="Number">1</Data></Cell><Cell><Data ss:Type="Number">0</Data></Cell><Cell><Data ss:Type="Number">0</Data></Cell><Cell><Data ss:Type="Number">0</Data></Cell><Cell><Data ss:Type="Number">0</Data></Cell><Cell><Data ss:Type="Number">1</Data></Cell><Cell><Data ss:Type="Number">0</Data></Cell><Cell><Data ss:Type="String">C</Data></Cell><Cell><Data ss:Type="String">C</Data></Cell><Cell><Data ss:Type="String">C</Data></Cell><Cell><Data ss:Type="String">C</Data></Cell><Cell><Data ss:Type="String">C</Data></Cell><Cell><Data ss:Type="String">C</Data></Cell><Cell><Data ss:Type="String">C</Data></Cell><Cell><Data ss:Type="String">C</Data></Cell><Cell><Data ss:Type="String">L</Data></Cell><Cell><Data ss:Type="String">C</Data></Cell><Cell><Data ss:Type="String">L</Data></Cell><Cell><Data ss:Type="String">C</Data></Cell><Cell><Data ss:Type="String">C</Data></Cell><Cell><Data ss:Type="String">C</Data></Cell><Cell><Data ss:Type="String">C</Data></Cell><Cell><Data ss:Type="String">C</Data></Cell><Cell><Data ss:Type="String">C</Data></Cell><Cell><Data ss:Type="String">C</Data></Cell><Cell><Data ss:Type="String">C</Data></Cell><Cell><Data ss:Type="String">C</Data></Cell><Cell><Data ss:Type="String">C</Data></Cell><Cell><Data ss:Type="String">C</Data></Cell><Cell><Data ss:Type="String">C</Data></Cell><Cell><Data ss:Type="String">C</Data></Cell><Cell><Data ss:Type="String">C</Data></Cell><Cell><Data ss:Type="Number">0</Data></Cell><Cell><Data ss:Type="Number">0</Data></Cell><Cell><Data ss:Type="Number">0</Data></Cell><Cell><Data ss:Type="Number">0</Data></Cell><Cell><Data ss:Type="Number">0</Data></Cell><Cell><Data ss:Type="Number">0</Data></Cell><Cell><Data ss:Type="Number">0</Data></Cell><Cell><Data ss:Type="Number">0</Data></Cell><Cell><Data ss:Type="Number">0</Data></Cell><Cell><Data ss:Type="Number">0</Data></Cell><Cell><Data ss:Type="Number">0</Data></Cell><Cell><Data ss:Type="Number">3</Data></Cell><Cell><Data ss:Type="Number">-1</Data></Cell><Cell><Data ss:Type="Number">0</Data></Cell><Cell><Data ss:Type="Number">0</Data></Cell><Cell><Data ss:Type="String"></Data></Cell></Row><Row><Cell><Data ss:Type="Number">123</Data></Cell><Cell><Data ss:Type="String">Mixing done</Data></Cell><Cell><Data ss:Type="Number">5</Data></Cell><Cell><Data ss:Type="Number">0</Data></Cell><Cell><Data ss:Type="Number">0</Data></Cell><Cell><Data ss:Type="Number">0</Data></Cell><Cell><Data ss:Type="Number">100</Data></Cell><Cell><Data ss:Type="Number">-100</Data></Cell><Cell><Data ss:Type="Number">0</Data></Cell><Cell><Data ss:Type="Number">0</Data></Cell><Cell><Data ss:Type="Number">0</Data></Cell><Cell><Data ss:Type="Number">0</Data></Cell><Cell><Data ss:Type="Number">1</Data></Cell><Cell><Data ss:Type="Number">0</Data></Cell><Cell><Data ss:Type="Number">0</Data></Cell><Cell><Data ss:Type="Number">0</Data></Cell><Cell><Data ss:Type="Number">0</Data></Cell><Cell><Data ss:Type="Number">1</Data></Cell><Cell><Data ss:Type="Number">0</Data></Cell><Cell><Data ss:Type="String">C</Data></Cell><Cell><Data ss:Type="String">C</Data></Cell><Cell><Data ss:Type="String">C</Data></Cell><Cell><Data ss:Type="String">C</Data></Cell><Cell><Data ss:Type="String">C</Data></Cell><Cell><Data ss:Type="String">C</Data></Cell><Cell><Data ss:Type="String">R</Data></Cell><Cell><Data ss:Type="String">L</Data></Cell><Cell><Data ss:Type="String">R</Data></Cell><Cell><Data ss:Type="String">C</Data></Cell><Cell><Data ss:Type="String">L</Data></Cell><Cell><Data ss:Type="String">C</Data></Cell><Cell><Data ss:Type="String">C</Data></Cell><Cell><Data ss:Type="String">C</Data></Cell><Cell><Data ss:Type="String">C</Data></Cell><Cell><Data ss:Type="String">C</Data></Cell><Cell><Data ss:Type="String">C</Data></Cell><Cell><Data ss:Type="String">C</Data></Cell><Cell><Data ss:Type="String">C</Data></Cell><Cell><Data ss:Type="String">C</Data></Cell><Cell><Data ss:Type="String">C</Data></Cell><Cell><Data ss:Type="String">C</Data></Cell><Cell><Data ss:Type="String">C</Data></Cell><Cell><Data ss:Type="String">C</Data></Cell><Cell><Data ss:Type="String">C</Data></Cell><Cell><Data ss:Type="Number">0</Data></Cell><Cell><Data ss:Type="Number">0</Data></Cell><Cell><Data ss:Type="Number">0</Data></Cell><Cell><Data ss:Type="Number">0</Data></Cell><Cell><Data ss:Type="Number">0</Data></Cell><Cell><Data ss:Type="Number">0</Data></Cell><Cell><Data ss:Type="Number">0</Data></Cell><Cell><Data ss:Type="Number">0</Data></Cell><Cell><Data ss:Type="Number">0</Data></Cell><Cell><Data ss:Type="Number">0</Data></Cell><Cell><Data ss:Type="Number">0</Data></Cell><Cell><Data ss:Type="Number">3</Data></Cell><Cell><Data ss:Type="Number">-1</Data></Cell><Cell><Data ss:Type="Number">0</Data></Cell><Cell><Data ss:Type="Number">0</Data></Cell><Cell><Data ss:Type="String"></Data></Cell></Row><Row><Cell><Data ss:Type="Number">124</Data></Cell><Cell><Data ss:Type="String">Mix to S2 (1)</Data></Cell><Cell><Data ss:Type="Number">1</Data></Cell><Cell><Data ss:Type="Number">0</Data></Cell><Cell><Data ss:Type="Number">0</Data></Cell><Cell><Data ss:Type="Number">0</Data></Cell><Cell><Data ss:Type="Number">100</Data></Cell><Cell><Data ss:Type="Number">-100</Data></Cell><Cell><Data ss:Type="Number">0</Data></Cell><Cell><Data ss:Type="Number">0</Data></Cell><Cell><Data ss:Type="Number">0</Data></Cell><Cell><Data ss:Type="Number">0</Data></Cell><Cell><Data ss:Type="Number">1</Data></Cell><Cell><Data ss:Type="Number">0</Data></Cell><Cell><Data ss:Type="Number">0</Data></Cell><Cell><Data ss:Type="Number">0</Data></Cell><Cell><Data ss:Type="Number">0</Data></Cell><Cell><Data ss:Type="Number">1</Data></Cell><Cell><Data ss:Type="Number">0</Data></Cell><Cell><Data ss:Type="String">C</Data></Cell><Cell><Data ss:Type="String">C</Data></Cell><Cell><Data ss:Type="String">C</Data></Cell><Cell><Data ss:Type="String">C</Data></Cell><Cell><Data ss:Type="String">C</Data></Cell><Cell><Data ss:Type="String">C</Data></Cell><Cell><Data ss:Type="String">R</Data></Cell><Cell><Data ss:Type="String">L</Data></Cell><Cell><Data ss:Type="String">R</Data></Cell><Cell><Data ss:Type="String">C</Data></Cell><Cell><Data ss:Type="String">L</Data></Cell><Cell><Data ss:Type="String">C</Data></Cell><Cell><Data ss:Type="String">C</Data></Cell><Cell><Data ss:Type="String">C</Data></Cell><Cell><Data ss:Type="String">C</Data></Cell><Cell><Data ss:Type="String">C</Data></Cell><Cell><Data ss:Type="String">C</Data></Cell><Cell><Data ss:Type="String">C</Data></Cell><Cell><Data ss:Type="String">L</Data></Cell><Cell><Data ss:Type="String">R</Data></Cell><Cell><Data ss:Type="String">L</Data></Cell><Cell><Data ss:Type="String">R</Data></Cell><Cell><Data ss:Type="String">C</Data></Cell><Cell><Data ss:Type="String">C</Data></Cell><Cell><Data ss:Type="String">C</Data></Cell><Cell><Data ss:Type="Number">0</Data></Cell><Cell><Data ss:Type="Number">0</Data></Cell><Cell><Data ss:Type="Number">0</Data></Cell><Cell><Data ss:Type="Number">0</Data></Cell><Cell><Data ss:Type="Number">0</Data></Cell><Cell><Data ss:Type="Number">0</Data></Cell><Cell><Data ss:Type="Number">0</Data></Cell><Cell><Data ss:Type="Number">0</Data></Cell><Cell><Data ss:Type="Number">0</Data></Cell><Cell><Data ss:Type="Number">0</Data></Cell><Cell><Data ss:Type="Number">0</Data></Cell><Cell><Data ss:Type="Number">0</Data></Cell><Cell><Data ss:Type="Number">0</Data></Cell><Cell><Data ss:Type="Number">0</Data></Cell><Cell><Data ss:Type="Number">0</Data></Cell><Cell><Data ss:Type="String"></Data></Cell></Row><Row><Cell><Data ss:Type="Number">125</Data></Cell><Cell><Data ss:Type="String">Mic to S2 (1)</Data></Cell><Cell><Data ss:Type="Number">10</Data></Cell><Cell><Data ss:Type="Number">0</Data></Cell><Cell><Data ss:Type="Number">570</Data></Cell><Cell><Data ss:Type="Number">0</Data></Cell><Cell><Data ss:Type="Number">100</Data></Cell><Cell><Data ss:Type="Number">-100</Data></Cell><Cell><Data ss:Type="Number">0</Data></Cell><Cell><Data ss:Type="Number">0</Data></Cell><Cell><Data ss:Type="Number">0</Data></Cell><Cell><Data ss:Type="Number">0</Data></Cell><Cell><Data ss:Type="Number">1</Data></Cell><Cell><Data ss:Type="Number">0</Data></Cell><Cell><Data ss:Type="Number">0</Data></Cell><Cell><Data ss:Type="Number">0</Data></Cell><Cell><Data ss:Type="Number">0</Data></Cell><Cell><Data ss:Type="Number">1</Data></Cell><Cell><Data ss:Type="Number">0</Data></Cell><Cell><Data ss:Type="String">C</Data></Cell><Cell><Data ss:Type="String">C</Data></Cell><Cell><Data ss:Type="String">C</Data></Cell><Cell><Data ss:Type="String">C</Data></Cell><Cell><Data ss:Type="String">C</Data></Cell><Cell><Data ss:Type="String">C</Data></Cell><Cell><Data ss:Type="String">R</Data></Cell><Cell><Data ss:Type="String">L</Data></Cell><Cell><Data ss:Type="String">R</Data></Cell><Cell><Data ss:Type="String">C</Data></Cell><Cell><Data ss:Type="String">L</Data></Cell><Cell><Data ss:Type="String">C</Data></Cell><Cell><Data ss:Type="String">C</Data></Cell><Cell><Data ss:Type="String">C</Data></Cell><Cell><Data ss:Type="String">C</Data></Cell><Cell><Data ss:Type="String">C</Data></Cell><Cell><Data ss:Type="String">C</Data></Cell><Cell><Data ss:Type="String">C</Data></Cell><Cell><Data ss:Type="String">L</Data></Cell><Cell><Data ss:Type="String">R</Data></Cell><Cell><Data ss:Type="String">L</Data></Cell><Cell><Data ss:Type="String">R</Data></Cell><Cell><Data ss:Type="String">C</Data></Cell><Cell><Data ss:Type="String">C</Data></Cell><Cell><Data ss:Type="String">C</Data></Cell><Cell><Data ss:Type="Number">0</Data></Cell><Cell><Data ss:Type="Number">0</Data></Cell><Cell><Data ss:Type="Number">0</Data></Cell><Cell><Data ss:Type="Number">0</Data></Cell><Cell><Data ss:Type="Number">0</Data></Cell><Cell><Data ss:Type="Number">0</Data></Cell><Cell><Data ss:Type="Number">0</Data></Cell><Cell><Data ss:Type="Number">0</Data></Cell><Cell><Data ss:Type="Number">0</Data></Cell><Cell><Data ss:Type="Number">0</Data></Cell><Cell><Data ss:Type="Number">0</Data></Cell><Cell><Data ss:Type="Number">0</Data></Cell><Cell><Data ss:Type="Number">0</Data></Cell><Cell><Data ss:Type="Number">0</Data></Cell><Cell><Data ss:Type="Number">0</Data></Cell><Cell><Data ss:Type="String"></Data></Cell></Row><Row><Cell><Data ss:Type="Number">126</Data></Cell><Cell><Data ss:Type="String">To MCX (1)</Data></Cell><Cell><Data ss:Type="Number">1</Data></Cell><Cell><Data ss:Type="Number">0</Data></Cell><Cell><Data ss:Type="Number">570</Data></Cell><Cell><Data ss:Type="Number">0</Data></Cell><Cell><Data ss:Type="Number">100</Data></Cell><Cell><Data ss:Type="Number">-100</Data></Cell><Cell><Data ss:Type="Number">0</Data></Cell><Cell><Data ss:Type="Number">0</Data></Cell><Cell><Data ss:Type="Number">0</Data></Cell><Cell><Data ss:Type="Number">0</Data></Cell><Cell><Data ss:Type="Number">1</Data></Cell><Cell><Data ss:Type="Number">0</Data></Cell><Cell><Data ss:Type="Number">0</Data></Cell><Cell><Data ss:Type="Number">0</Data></Cell><Cell><Data ss:Type="Number">0</Data></Cell><Cell><Data ss:Type="Number">1</Data></Cell><Cell><Data ss:Type="Number">0</Data></Cell><Cell><Data ss:Type="String">C</Data></Cell><Cell><Data ss:Type="String">C</Data></Cell><Cell><Data ss:Type="String">C</Data></Cell><Cell><Data ss:Type="String">C</Data></Cell><Cell><Data ss:Type="String">C</Data></Cell><Cell><Data ss:Type="String">C</Data></Cell><Cell><Data ss:Type="String">R</Data></Cell><Cell><Data ss:Type="String">L</Data></Cell><Cell><Data ss:Type="String">R</Data></Cell><Cell><Data ss:Type="String">C</Data></Cell><Cell><Data ss:Type="String">R</Data></Cell><Cell><Data ss:Type="String">C</Data></Cell><Cell><Data ss:Type="String">C</Data></Cell><Cell><Data ss:Type="String">C</Data></Cell><Cell><Data ss:Type="String">C</Data></Cell><Cell><Data ss:Type="String">C</Data></Cell><Cell><Data ss:Type="String">C</Data></Cell><Cell><Data ss:Type="String">C</Data></Cell><Cell><Data ss:Type="String">L</Data></Cell><Cell><Data ss:Type="String">R</Data></Cell><Cell><Data ss:Type="String">L</Data></Cell><Cell><Data ss:Type="String">R</Data></Cell><Cell><Data ss:Type="String">C</Data></Cell><Cell><Data ss:Type="String">C</Data></Cell><Cell><Data ss:Type="String">C</Data></Cell><Cell><Data ss:Type="Number">0</Data></Cell><Cell><Data ss:Type="Number">0</Data></Cell><Cell><Data ss:Type="Number">0</Data></Cell><Cell><Data ss:Type="Number">0</Data></Cell><Cell><Data ss:Type="Number">0</Data></Cell><Cell><Data ss:Type="Number">0</Data></Cell><Cell><Data ss:Type="Number">0</Data></Cell><Cell><Data ss:Type="Number">0</Data></Cell><Cell><Data ss:Type="Number">0</Data></Cell><Cell><Data ss:Type="Number">0</Data></Cell><Cell><Data ss:Type="Number">0</Data></Cell><Cell><Data ss:Type="Number">0</Data></Cell><Cell><Data ss:Type="Number">0</Data></Cell><Cell><Data ss:Type="Number">0</Data></Cell><Cell><Data ss:Type="Number">0</Data></Cell><Cell><Data ss:Type="String"></Data></Cell></Row><Row><Cell><Data ss:Type="Number">127</Data></Cell><Cell><Data ss:Type="String">To MCX (1)</Data></Cell><Cell><Data ss:Type="Number">2</Data></Cell><Cell><Data ss:Type="Number">0</Data></Cell><Cell><Data ss:Type="Number">522</Data></Cell><Cell><Data ss:Type="Number">0</Data></Cell><Cell><Data ss:Type="Number">100</Data></Cell><Cell><Data ss:Type="Number">-100</Data></Cell><Cell><Data ss:Type="Number">0</Data></Cell><Cell><Data ss:Type="Number">0</Data></Cell><Cell><Data ss:Type="Number">0</Data></Cell><Cell><Data ss:Type="Number">0</Data></Cell><Cell><Data ss:Type="Number">1</Data></Cell><Cell><Data ss:Type="Number">0</Data></Cell><Cell><Data ss:Type="Number">0</Data></Cell><Cell><Data ss:Type="Number">0</Data></Cell><Cell><Data ss:Type="Number">0</Data></Cell><Cell><Data ss:Type="Number">1</Data></Cell><Cell><Data ss:Type="Number">0</Data></Cell><Cell><Data ss:Type="String">C</Data></Cell><Cell><Data ss:Type="String">C</Data></Cell><Cell><Data ss:Type="String">C</Data></Cell><Cell><Data ss:Type="String">C</Data></Cell><Cell><Data ss:Type="String">C</Data></Cell><Cell><Data ss:Type="String">C</Data></Cell><Cell><Data ss:Type="String">R</Data></Cell><Cell><Data ss:Type="String">L</Data></Cell><Cell><Data ss:Type="String">R</Data></Cell><Cell><Data ss:Type="String">C</Data></Cell><Cell><Data ss:Type="String">R</Data></Cell><Cell><Data ss:Type="String">C</Data></Cell><Cell><Data ss:Type="String">C</Data></Cell><Cell><Data ss:Type="String">C</Data></Cell><Cell><Data ss:Type="String">C</Data></Cell><Cell><Data ss:Type="String">C</Data></Cell><Cell><Data ss:Type="String">C</Data></Cell><Cell><Data ss:Type="String">C</Data></Cell><Cell><Data ss:Type="String">L</Data></Cell><Cell><Data ss:Type="String">R</Data></Cell><Cell><Data ss:Type="String">L</Data></Cell><Cell><Data ss:Type="String">R</Data></Cell><Cell><Data ss:Type="String">C</Data></Cell><Cell><Data ss:Type="String">C</Data></Cell><Cell><Data ss:Type="String">C</Data></Cell><Cell><Data ss:Type="Number">0</Data></Cell><Cell><Data ss:Type="Number">0</Data></Cell><Cell><Data ss:Type="Number">0</Data></Cell><Cell><Data ss:Type="Number">0</Data></Cell><Cell><Data ss:Type="Number">0</Data></Cell><Cell><Data ss:Type="Number">0</Data></Cell><Cell><Data ss:Type="Number">0</Data></Cell><Cell><Data ss:Type="Number">0</Data></Cell><Cell><Data ss:Type="Number">0</Data></Cell><Cell><Data ss:Type="Number">0</Data></Cell><Cell><Data ss:Type="Number">0</Data></Cell><Cell><Data ss:Type="Number">0</Data></Cell><Cell><Data ss:Type="Number">0</Data></Cell><Cell><Data ss:Type="Number">0</Data></Cell><Cell><Data ss:Type="Number">0</Data></Cell><Cell><Data ss:Type="String"></Data></Cell></Row><Row><Cell><Data ss:Type="Number">128</Data></Cell><Cell><Data ss:Type="String">To MCX (1)</Data></Cell><Cell><Data ss:Type="Number">2</Data></Cell><Cell><Data ss:Type="Number">0</Data></Cell><Cell><Data ss:Type="Number">474</Data></Cell><Cell><Data ss:Type="Number">0</Data></Cell><Cell><Data ss:Type="Number">100</Data></Cell><Cell><Data ss:Type="Number">-100</Data></Cell><Cell><Data ss:Type="Number">0</Data></Cell><Cell><Data ss:Type="Number">0</Data></Cell><Cell><Data ss:Type="Number">0</Data></Cell><Cell><Data ss:Type="Number">0</Data></Cell><Cell><Data ss:Type="Number">1</Data></Cell><Cell><Data ss:Type="Number">0</Data></Cell><Cell><Data ss:Type="Number">0</Data></Cell><Cell><Data ss:Type="Number">0</Data></Cell><Cell><Data ss:Type="Number">0</Data></Cell><Cell><Data ss:Type="Number">1</Data></Cell><Cell><Data ss:Type="Number">0</Data></Cell><Cell><Data ss:Type="String">C</Data></Cell><Cell><Data ss:Type="String">C</Data></Cell><Cell><Data ss:Type="String">C</Data></Cell><Cell><Data ss:Type="String">C</Data></Cell><Cell><Data ss:Type="String">C</Data></Cell><Cell><Data ss:Type="String">C</Data></Cell><Cell><Data ss:Type="String">R</Data></Cell><Cell><Data ss:Type="String">L</Data></Cell><Cell><Data ss:Type="String">R</Data></Cell><Cell><Data ss:Type="String">C</Data></Cell><Cell><Data ss:Type="String">R</Data></Cell><Cell><Data ss:Type="String">C</Data></Cell><Cell><Data ss:Type="String">C</Data></Cell><Cell><Data ss:Type="String">C</Data></Cell><Cell><Data ss:Type="String">C</Data></Cell><Cell><Data ss:Type="String">C</Data></Cell><Cell><Data ss:Type="String">C</Data></Cell><Cell><Data ss:Type="String">C</Data></Cell><Cell><Data ss:Type="String">L</Data></Cell><Cell><Data ss:Type="String">R</Data></Cell><Cell><Data ss:Type="String">L</Data></Cell><Cell><Data ss:Type="String">R</Data></Cell><Cell><Data ss:Type="String">C</Data></Cell><Cell><Data ss:Type="String">C</Data></Cell><Cell><Data ss:Type="String">C</Data></Cell><Cell><Data ss:Type="Number">0</Data></Cell><Cell><Data ss:Type="Number">0</Data></Cell><Cell><Data ss:Type="Number">0</Data></Cell><Cell><Data ss:Type="Number">0</Data></Cell><Cell><Data ss:Type="Number">0</Data></Cell><Cell><Data ss:Type="Number">0</Data></Cell><Cell><Data ss:Type="Number">0</Data></Cell><Cell><Data ss:Type="Number">0</Data></Cell><Cell><Data ss:Type="Number">0</Data></Cell><Cell><Data ss:Type="Number">0</Data></Cell><Cell><Data ss:Type="Number">0</Data></Cell><Cell><Data ss:Type="Number">0</Data></Cell><Cell><Data ss:Type="Number">0</Data></Cell><Cell><Data ss:Type="Number">0</Data></Cell><Cell><Data ss:Type="Number">0</Data></Cell><Cell><Data ss:Type="String"></Data></Cell></Row><Row><Cell><Data ss:Type="Number">129</Data></Cell><Cell><Data ss:Type="String">To MCX (1)</Data></Cell><Cell><Data ss:Type="Number">2</Data></Cell><Cell><Data ss:Type="Number">0</Data></Cell><Cell><Data ss:Type="Number">426</Data></Cell><Cell><Data ss:Type="Number">0</Data></Cell><Cell><Data ss:Type="Number">100</Data></Cell><Cell><Data ss:Type="Number">-100</Data></Cell><Cell><Data ss:Type="Number">0</Data></Cell><Cell><Data ss:Type="Number">0</Data></Cell><Cell><Data ss:Type="Number">0</Data></Cell><Cell><Data ss:Type="Number">0</Data></Cell><Cell><Data ss:Type="Number">1</Data></Cell><Cell><Data ss:Type="Number">0</Data></Cell><Cell><Data ss:Type="Number">0</Data></Cell><Cell><Data ss:Type="Number">0</Data></Cell><Cell><Data ss:Type="Number">0</Data></Cell><Cell><Data ss:Type="Number">1</Data></Cell><Cell><Data ss:Type="Number">0</Data></Cell><Cell><Data ss:Type="String">C</Data></Cell><Cell><Data ss:Type="String">C</Data></Cell><Cell><Data ss:Type="String">C</Data></Cell><Cell><Data ss:Type="String">C</Data></Cell><Cell><Data ss:Type="String">C</Data></Cell><Cell><Data ss:Type="String">C</Data></Cell><Cell><Data ss:Type="String">R</Data></Cell><Cell><Data ss:Type="String">L</Data></Cell><Cell><Data ss:Type="String">R</Data></Cell><Cell><Data ss:Type="String">C</Data></Cell><Cell><Data ss:Type="String">R</Data></Cell><Cell><Data ss:Type="String">C</Data></Cell><Cell><Data ss:Type="String">C</Data></Cell><Cell><Data ss:Type="String">C</Data></Cell><Cell><Data ss:Type="String">C</Data></Cell><Cell><Data ss:Type="String">C</Data></Cell><Cell><Data ss:Type="String">C</Data></Cell><Cell><Data ss:Type="String">C</Data></Cell><Cell><Data ss:Type="String">L</Data></Cell><Cell><Data ss:Type="String">R</Data></Cell><Cell><Data ss:Type="String">L</Data></Cell><Cell><Data ss:Type="String">R</Data></Cell><Cell><Data ss:Type="String">C</Data></Cell><Cell><Data ss:Type="String">C</Data></Cell><Cell><Data ss:Type="String">C</Data></Cell><Cell><Data ss:Type="Number">0</Data></Cell><Cell><Data ss:Type="Number">0</Data></Cell><Cell><Data ss:Type="Number">0</Data></Cell><Cell><Data ss:Type="Number">0</Data></Cell><Cell><Data ss:Type="Number">0</Data></Cell><Cell><Data ss:Type="Number">0</Data></Cell><Cell><Data ss:Type="Number">0</Data></Cell><Cell><Data ss:Type="Number">0</Data></Cell><Cell><Data ss:Type="Number">0</Data></Cell><Cell><Data ss:Type="Number">0</Data></Cell><Cell><Data ss:Type="Number">0</Data></Cell><Cell><Data ss:Type="Number">0</Data></Cell><Cell><Data ss:Type="Number">0</Data></Cell><Cell><Data ss:Type="Number">0</Data></Cell><Cell><Data ss:Type="Number">0</Data></Cell><Cell><Data ss:Type="String"></Data></Cell></Row><Row><Cell><Data ss:Type="Number">130</Data></Cell><Cell><Data ss:Type="String">To MCX (1)</Data></Cell><Cell><Data ss:Type="Number">2</Data></Cell><Cell><Data ss:Type="Number">0</Data></Cell><Cell><Data ss:Type="Number">378</Data></Cell><Cell><Data ss:Type="Number">0</Data></Cell><Cell><Data ss:Type="Number">100</Data></Cell><Cell><Data ss:Type="Number">-100</Data></Cell><Cell><Data ss:Type="Number">0</Data></Cell><Cell><Data ss:Type="Number">0</Data></Cell><Cell><Data ss:Type="Number">0</Data></Cell><Cell><Data ss:Type="Number">0</Data></Cell><Cell><Data ss:Type="Number">1</Data></Cell><Cell><Data ss:Type="Number">0</Data></Cell><Cell><Data ss:Type="Number">0</Data></Cell><Cell><Data ss:Type="Number">0</Data></Cell><Cell><Data ss:Type="Number">0</Data></Cell><Cell><Data ss:Type="Number">1</Data></Cell><Cell><Data ss:Type="Number">0</Data></Cell><Cell><Data ss:Type="String">C</Data></Cell><Cell><Data ss:Type="String">C</Data></Cell><Cell><Data ss:Type="String">C</Data></Cell><Cell><Data ss:Type="String">C</Data></Cell><Cell><Data ss:Type="String">C</Data></Cell><Cell><Data ss:Type="String">C</Data></Cell><Cell><Data ss:Type="String">R</Data></Cell><Cell><Data ss:Type="String">L</Data></Cell><Cell><Data ss:Type="String">R</Data></Cell><Cell><Data ss:Type="String">C</Data></Cell><Cell><Data ss:Type="String">R</Data></Cell><Cell><Data ss:Type="String">C</Data></Cell><Cell><Data ss:Type="String">C</Data></Cell><Cell><Data ss:Type="String">C</Data></Cell><Cell><Data ss:Type="String">C</Data></Cell><Cell><Data ss:Type="String">C</Data></Cell><Cell><Data ss:Type="String">C</Data></Cell><Cell><Data ss:Type="String">C</Data></Cell><Cell><Data ss:Type="String">L</Data></Cell><Cell><Data ss:Type="String">R</Data></Cell><Cell><Data ss:Type="String">L</Data></Cell><Cell><Data ss:Type="String">R</Data></Cell><Cell><Data ss:Type="String">C</Data></Cell><Cell><Data ss:Type="String">C</Data></Cell><Cell><Data ss:Type="String">C</Data></Cell><Cell><Data ss:Type="Number">0</Data></Cell><Cell><Data ss:Type="Number">0</Data></Cell><Cell><Data ss:Type="Number">0</Data></Cell><Cell><Data ss:Type="Number">0</Data></Cell><Cell><Data ss:Type="Number">0</Data></Cell><Cell><Data ss:Type="Number">0</Data></Cell><Cell><Data ss:Type="Number">0</Data></Cell><Cell><Data ss:Type="Number">0</Data></Cell><Cell><Data ss:Type="Number">0</Data></Cell><Cell><Data ss:Type="Number">0</Data></Cell><Cell><Data ss:Type="Number">0</Data></Cell><Cell><Data ss:Type="Number">0</Data></Cell><Cell><Data ss:Type="Number">0</Data></Cell><Cell><Data ss:Type="Number">0</Data></Cell><Cell><Data ss:Type="Number">0</Data></Cell><Cell><Data ss:Type="String"></Data></Cell></Row><Row><Cell><Data ss:Type="Number">131</Data></Cell><Cell><Data ss:Type="String">To MCX (1)</Data></Cell><Cell><Data ss:Type="Number">2</Data></Cell><Cell><Data ss:Type="Number">0</Data></Cell><Cell><Data ss:Type="Number">330</Data></Cell><Cell><Data ss:Type="Number">0</Data></Cell><Cell><Data ss:Type="Number">100</Data></Cell><Cell><Data ss:Type="Number">-100</Data></Cell><Cell><Data ss:Type="Number">0</Data></Cell><Cell><Data ss:Type="Number">0</Data></Cell><Cell><Data ss:Type="Number">0</Data></Cell><Cell><Data ss:Type="Number">0</Data></Cell><Cell><Data ss:Type="Number">1</Data></Cell><Cell><Data ss:Type="Number">0</Data></Cell><Cell><Data ss:Type="Number">0</Data></Cell><Cell><Data ss:Type="Number">0</Data></Cell><Cell><Data ss:Type="Number">0</Data></Cell><Cell><Data ss:Type="Number">1</Data></Cell><Cell><Data ss:Type="Number">0</Data></Cell><Cell><Data ss:Type="String">C</Data></Cell><Cell><Data ss:Type="String">C</Data></Cell><Cell><Data ss:Type="String">C</Data></Cell><Cell><Data ss:Type="String">C</Data></Cell><Cell><Data ss:Type="String">C</Data></Cell><Cell><Data ss:Type="String">C</Data></Cell><Cell><Data ss:Type="String">R</Data></Cell><Cell><Data ss:Type="String">L</Data></Cell><Cell><Data ss:Type="String">R</Data></Cell><Cell><Data ss:Type="String">C</Data></Cell><Cell><Data ss:Type="String">R</Data></Cell><Cell><Data ss:Type="String">C</Data></Cell><Cell><Data ss:Type="String">C</Data></Cell><Cell><Data ss:Type="String">C</Data></Cell><Cell><Data ss:Type="String">C</Data></Cell><Cell><Data ss:Type="String">C</Data></Cell><Cell><Data ss:Type="String">C</Data></Cell><Cell><Data ss:Type="String">C</Data></Cell><Cell><Data ss:Type="String">L</Data></Cell><Cell><Data ss:Type="String">R</Data></Cell><Cell><Data ss:Type="String">L</Data></Cell><Cell><Data ss:Type="String">R</Data></Cell><Cell><Data ss:Type="String">C</Data></Cell><Cell><Data ss:Type="String">C</Data></Cell><Cell><Data ss:Type="String">C</Data></Cell><Cell><Data ss:Type="Number">0</Data></Cell><Cell><Data ss:Type="Number">0</Data></Cell><Cell><Data ss:Type="Number">0</Data></Cell><Cell><Data ss:Type="Number">0</Data></Cell><Cell><Data ss:Type="Number">0</Data></Cell><Cell><Data ss:Type="Number">0</Data></Cell><Cell><Data ss:Type="Number">0</Data></Cell><Cell><Data ss:Type="Number">0</Data></Cell><Cell><Data ss:Type="Number">0</Data></Cell><Cell><Data ss:Type="Number">0</Data></Cell><Cell><Data ss:Type="Number">0</Data></Cell><Cell><Data ss:Type="Number">0</Data></Cell><Cell><Data ss:Type="Number">0</Data></Cell><Cell><Data ss:Type="Number">0</Data></Cell><Cell><Data ss:Type="Number">0</Data></Cell><Cell><Data ss:Type="String"></Data></Cell></Row><Row><Cell><Data ss:Type="Number">132</Data></Cell><Cell><Data ss:Type="String">To MCX (1)</Data></Cell><Cell><Data ss:Type="Number">2</Data></Cell><Cell><Data ss:Type="Number">0</Data></Cell><Cell><Data ss:Type="Number">282</Data></Cell><Cell><Data ss:Type="Number">0</Data></Cell><Cell><Data ss:Type="Number">100</Data></Cell><Cell><Data ss:Type="Number">-100</Data></Cell><Cell><Data ss:Type="Number">0</Data></Cell><Cell><Data ss:Type="Number">0</Data></Cell><Cell><Data ss:Type="Number">0</Data></Cell><Cell><Data ss:Type="Number">0</Data></Cell><Cell><Data ss:Type="Number">1</Data></Cell><Cell><Data ss:Type="Number">0</Data></Cell><Cell><Data ss:Type="Number">0</Data></Cell><Cell><Data ss:Type="Number">0</Data></Cell><Cell><Data ss:Type="Number">0</Data></Cell><Cell><Data ss:Type="Number">1</Data></Cell><Cell><Data ss:Type="Number">0</Data></Cell><Cell><Data ss:Type="String">C</Data></Cell><Cell><Data ss:Type="String">C</Data></Cell><Cell><Data ss:Type="String">C</Data></Cell><Cell><Data ss:Type="String">C</Data></Cell><Cell><Data ss:Type="String">C</Data></Cell><Cell><Data ss:Type="String">C</Data></Cell><Cell><Data ss:Type="String">R</Data></Cell><Cell><Data ss:Type="String">L</Data></Cell><Cell><Data ss:Type="String">R</Data></Cell><Cell><Data ss:Type="String">C</Data></Cell><Cell><Data ss:Type="String">R</Data></Cell><Cell><Data ss:Type="String">C</Data></Cell><Cell><Data ss:Type="String">C</Data></Cell><Cell><Data ss:Type="String">C</Data></Cell><Cell><Data ss:Type="String">C</Data></Cell><Cell><Data ss:Type="String">C</Data></Cell><Cell><Data ss:Type="String">C</Data></Cell><Cell><Data ss:Type="String">C</Data></Cell><Cell><Data ss:Type="String">L</Data></Cell><Cell><Data ss:Type="String">R</Data></Cell><Cell><Data ss:Type="String">L</Data></Cell><Cell><Data ss:Type="String">R</Data></Cell><Cell><Data ss:Type="String">C</Data></Cell><Cell><Data ss:Type="String">C</Data></Cell><Cell><Data ss:Type="String">C</Data></Cell><Cell><Data ss:Type="Number">0</Data></Cell><Cell><Data ss:Type="Number">0</Data></Cell><Cell><Data ss:Type="Number">0</Data></Cell><Cell><Data ss:Type="Number">0</Data></Cell><Cell><Data ss:Type="Number">0</Data></Cell><Cell><Data ss:Type="Number">0</Data></Cell><Cell><Data ss:Type="Number">0</Data></Cell><Cell><Data ss:Type="Number">0</Data></Cell><Cell><Data ss:Type="Number">0</Data></Cell><Cell><Data ss:Type="Number">0</Data></Cell><Cell><Data ss:Type="Number">0</Data></Cell><Cell><Data ss:Type="Number">0</Data></Cell><Cell><Data ss:Type="Number">0</Data></Cell><Cell><Data ss:Type="Number">0</Data></Cell><Cell><Data ss:Type="Number">0</Data></Cell><Cell><Data ss:Type="String"></Data></Cell></Row><Row><Cell><Data ss:Type="Number">133</Data></Cell><Cell><Data ss:Type="String">To MCX (1)</Data></Cell><Cell><Data ss:Type="Number">2</Data></Cell><Cell><Data ss:Type="Number">0</Data></Cell><Cell><Data ss:Type="Number">234</Data></Cell><Cell><Data ss:Type="Number">0</Data></Cell><Cell><Data ss:Type="Number">100</Data></Cell><Cell><Data ss:Type="Number">-100</Data></Cell><Cell><Data ss:Type="Number">0</Data></Cell><Cell><Data ss:Type="Number">0</Data></Cell><Cell><Data ss:Type="Number">0</Data></Cell><Cell><Data ss:Type="Number">0</Data></Cell><Cell><Data ss:Type="Number">1</Data></Cell><Cell><Data ss:Type="Number">0</Data></Cell><Cell><Data ss:Type="Number">0</Data></Cell><Cell><Data ss:Type="Number">0</Data></Cell><Cell><Data ss:Type="Number">0</Data></Cell><Cell><Data ss:Type="Number">1</Data></Cell><Cell><Data ss:Type="Number">0</Data></Cell><Cell><Data ss:Type="String">C</Data></Cell><Cell><Data ss:Type="String">C</Data></Cell><Cell><Data ss:Type="String">C</Data></Cell><Cell><Data ss:Type="String">C</Data></Cell><Cell><Data ss:Type="String">C</Data></Cell><Cell><Data ss:Type="String">C</Data></Cell><Cell><Data ss:Type="String">R</Data></Cell><Cell><Data ss:Type="String">L</Data></Cell><Cell><Data ss:Type="String">R</Data></Cell><Cell><Data ss:Type="String">C</Data></Cell><Cell><Data ss:Type="String">R</Data></Cell><Cell><Data ss:Type="String">C</Data></Cell><Cell><Data ss:Type="String">C</Data></Cell><Cell><Data ss:Type="String">C</Data></Cell><Cell><Data ss:Type="String">C</Data></Cell><Cell><Data ss:Type="String">C</Data></Cell><Cell><Data ss:Type="String">C</Data></Cell><Cell><Data ss:Type="String">C</Data></Cell><Cell><Data ss:Type="String">L</Data></Cell><Cell><Data ss:Type="String">R</Data></Cell><Cell><Data ss:Type="String">L</Data></Cell><Cell><Data ss:Type="String">R</Data></Cell><Cell><Data ss:Type="String">C</Data></Cell><Cell><Data ss:Type="String">C</Data></Cell><Cell><Data ss:Type="String">C</Data></Cell><Cell><Data ss:Type="Number">0</Data></Cell><Cell><Data ss:Type="Number">0</Data></Cell><Cell><Data ss:Type="Number">0</Data></Cell><Cell><Data ss:Type="Number">0</Data></Cell><Cell><Data ss:Type="Number">0</Data></Cell><Cell><Data ss:Type="Number">0</Data></Cell><Cell><Data ss:Type="Number">0</Data></Cell><Cell><Data ss:Type="Number">0</Data></Cell><Cell><Data ss:Type="Number">0</Data></Cell><Cell><Data ss:Type="Number">0</Data></Cell><Cell><Data ss:Type="Number">0</Data></Cell><Cell><Data ss:Type="Number">0</Data></Cell><Cell><Data ss:Type="Number">0</Data></Cell><Cell><Data ss:Type="Number">0</Data></Cell><Cell><Data ss:Type="Number">0</Data></Cell><Cell><Data ss:Type="String"></Data></Cell></Row><Row><Cell><Data ss:Type="Number">134</Data></Cell><Cell><Data ss:Type="String">To MCX (1)</Data></Cell><Cell><Data ss:Type="Number">2</Data></Cell><Cell><Data ss:Type="Number">0</Data></Cell><Cell><Data ss:Type="Number">186</Data></Cell><Cell><Data ss:Type="Number">0</Data></Cell><Cell><Data ss:Type="Number">100</Data></Cell><Cell><Data ss:Type="Number">-100</Data></Cell><Cell><Data ss:Type="Number">0</Data></Cell><Cell><Data ss:Type="Number">0</Data></Cell><Cell><Data ss:Type="Number">0</Data></Cell><Cell><Data ss:Type="Number">0</Data></Cell><Cell><Data ss:Type="Number">1</Data></Cell><Cell><Data ss:Type="Number">0</Data></Cell><Cell><Data ss:Type="Number">0</Data></Cell><Cell><Data ss:Type="Number">0</Data></Cell><Cell><Data ss:Type="Number">0</Data></Cell><Cell><Data ss:Type="Number">1</Data></Cell><Cell><Data ss:Type="Number">0</Data></Cell><Cell><Data ss:Type="String">C</Data></Cell><Cell><Data ss:Type="String">C</Data></Cell><Cell><Data ss:Type="String">C</Data></Cell><Cell><Data ss:Type="String">C</Data></Cell><Cell><Data ss:Type="String">C</Data></Cell><Cell><Data ss:Type="String">C</Data></Cell><Cell><Data ss:Type="String">R</Data></Cell><Cell><Data ss:Type="String">L</Data></Cell><Cell><Data ss:Type="String">R</Data></Cell><Cell><Data ss:Type="String">C</Data></Cell><Cell><Data ss:Type="String">R</Data></Cell><Cell><Data ss:Type="String">C</Data></Cell><Cell><Data ss:Type="String">C</Data></Cell><Cell><Data ss:Type="String">C</Data></Cell><Cell><Data ss:Type="String">C</Data></Cell><Cell><Data ss:Type="String">C</Data></Cell><Cell><Data ss:Type="String">C</Data></Cell><Cell><Data ss:Type="String">C</Data></Cell><Cell><Data ss:Type="String">L</Data></Cell><Cell><Data ss:Type="String">R</Data></Cell><Cell><Data ss:Type="String">L</Data></Cell><Cell><Data ss:Type="String">R</Data></Cell><Cell><Data ss:Type="String">C</Data></Cell><Cell><Data ss:Type="String">C</Data></Cell><Cell><Data ss:Type="String">C</Data></Cell><Cell><Data ss:Type="Number">0</Data></Cell><Cell><Data ss:Type="Number">0</Data></Cell><Cell><Data ss:Type="Number">0</Data></Cell><Cell><Data ss:Type="Number">0</Data></Cell><Cell><Data ss:Type="Number">0</Data></Cell><Cell><Data ss:Type="Number">0</Data></Cell><Cell><Data ss:Type="Number">0</Data></Cell><Cell><Data ss:Type="Number">0</Data></Cell><Cell><Data ss:Type="Number">0</Data></Cell><Cell><Data ss:Type="Number">0</Data></Cell><Cell><Data ss:Type="Number">0</Data></Cell><Cell><Data ss:Type="Number">0</Data></Cell><Cell><Data ss:Type="Number">0</Data></Cell><Cell><Data ss:Type="Number">0</Data></Cell><Cell><Data ss:Type="Number">0</Data></Cell><Cell><Data ss:Type="String"></Data></Cell></Row><Row><Cell><Data ss:Type="Number">135</Data></Cell><Cell><Data ss:Type="String">To MCX (1)</Data></Cell><Cell><Data ss:Type="Number">2</Data></Cell><Cell><Data ss:Type="Number">0</Data></Cell><Cell><Data ss:Type="Number">138</Data></Cell><Cell><Data ss:Type="Number">0</Data></Cell><Cell><Data ss:Type="Number">100</Data></Cell><Cell><Data ss:Type="Number">-100</Data></Cell><Cell><Data ss:Type="Number">0</Data></Cell><Cell><Data ss:Type="Number">0</Data></Cell><Cell><Data ss:Type="Number">0</Data></Cell><Cell><Data ss:Type="Number">0</Data></Cell><Cell><Data ss:Type="Number">1</Data></Cell><Cell><Data ss:Type="Number">0</Data></Cell><Cell><Data ss:Type="Number">0</Data></Cell><Cell><Data ss:Type="Number">0</Data></Cell><Cell><Data ss:Type="Number">0</Data></Cell><Cell><Data ss:Type="Number">1</Data></Cell><Cell><Data ss:Type="Number">0</Data></Cell><Cell><Data ss:Type="String">C</Data></Cell><Cell><Data ss:Type="String">C</Data></Cell><Cell><Data ss:Type="String">C</Data></Cell><Cell><Data ss:Type="String">C</Data></Cell><Cell><Data ss:Type="String">C</Data></Cell><Cell><Data ss:Type="String">C</Data></Cell><Cell><Data ss:Type="String">R</Data></Cell><Cell><Data ss:Type="String">L</Data></Cell><Cell><Data ss:Type="String">R</Data></Cell><Cell><Data ss:Type="String">C</Data></Cell><Cell><Data ss:Type="String">R</Data></Cell><Cell><Data ss:Type="String">C</Data></Cell><Cell><Data ss:Type="String">C</Data></Cell><Cell><Data ss:Type="String">C</Data></Cell><Cell><Data ss:Type="String">C</Data></Cell><Cell><Data ss:Type="String">C</Data></Cell><Cell><Data ss:Type="String">C</Data></Cell><Cell><Data ss:Type="String">C</Data></Cell><Cell><Data ss:Type="String">L</Data></Cell><Cell><Data ss:Type="String">R</Data></Cell><Cell><Data ss:Type="String">L</Data></Cell><Cell><Data ss:Type="String">R</Data></Cell><Cell><Data ss:Type="String">C</Data></Cell><Cell><Data ss:Type="String">C</Data></Cell><Cell><Data ss:Type="String">C</Data></Cell><Cell><Data ss:Type="Number">0</Data></Cell><Cell><Data ss:Type="Number">0</Data></Cell><Cell><Data ss:Type="Number">0</Data></Cell><Cell><Data ss:Type="Number">0</Data></Cell><Cell><Data ss:Type="Number">0</Data></Cell><Cell><Data ss:Type="Number">0</Data></Cell><Cell><Data ss:Type="Number">0</Data></Cell><Cell><Data ss:Type="Number">0</Data></Cell><Cell><Data ss:Type="Number">0</Data></Cell><Cell><Data ss:Type="Number">0</Data></Cell><Cell><Data ss:Type="Number">0</Data></Cell><Cell><Data ss:Type="Number">0</Data></Cell><Cell><Data ss:Type="Number">0</Data></Cell><Cell><Data ss:Type="Number">0</Data></Cell><Cell><Data ss:Type="Number">0</Data></Cell><Cell><Data ss:Type="String"></Data></Cell></Row><Row><Cell><Data ss:Type="Number">136</Data></Cell><Cell><Data ss:Type="String">To MCX (1)</Data></Cell><Cell><Data ss:Type="Number">2</Data></Cell><Cell><Data ss:Type="Number">0</Data></Cell><Cell><Data ss:Type="Number">90</Data></Cell><Cell><Data ss:Type="Number">0</Data></Cell><Cell><Data ss:Type="Number">100</Data></Cell><Cell><Data ss:Type="Number">-100</Data></Cell><Cell><Data ss:Type="Number">0</Data></Cell><Cell><Data ss:Type="Number">0</Data></Cell><Cell><Data ss:Type="Number">0</Data></Cell><Cell><Data ss:Type="Number">0</Data></Cell><Cell><Data ss:Type="Number">1</Data></Cell><Cell><Data ss:Type="Number">0</Data></Cell><Cell><Data ss:Type="Number">0</Data></Cell><Cell><Data ss:Type="Number">0</Data></Cell><Cell><Data ss:Type="Number">0</Data></Cell><Cell><Data ss:Type="Number">1</Data></Cell><Cell><Data ss:Type="Number">0</Data></Cell><Cell><Data ss:Type="String">C</Data></Cell><Cell><Data ss:Type="String">C</Data></Cell><Cell><Data ss:Type="String">C</Data></Cell><Cell><Data ss:Type="String">C</Data></Cell><Cell><Data ss:Type="String">C</Data></Cell><Cell><Data ss:Type="String">C</Data></Cell><Cell><Data ss:Type="String">R</Data></Cell><Cell><Data ss:Type="String">L</Data></Cell><Cell><Data ss:Type="String">R</Data></Cell><Cell><Data ss:Type="String">C</Data></Cell><Cell><Data ss:Type="String">R</Data></Cell><Cell><Data ss:Type="String">C</Data></Cell><Cell><Data ss:Type="String">C</Data></Cell><Cell><Data ss:Type="String">C</Data></Cell><Cell><Data ss:Type="String">C</Data></Cell><Cell><Data ss:Type="String">C</Data></Cell><Cell><Data ss:Type="String">C</Data></Cell><Cell><Data ss:Type="String">C</Data></Cell><Cell><Data ss:Type="String">L</Data></Cell><Cell><Data ss:Type="String">R</Data></Cell><Cell><Data ss:Type="String">L</Data></Cell><Cell><Data ss:Type="String">R</Data></Cell><Cell><Data ss:Type="String">C</Data></Cell><Cell><Data ss:Type="String">C</Data></Cell><Cell><Data ss:Type="String">C</Data></Cell><Cell><Data ss:Type="Number">0</Data></Cell><Cell><Data ss:Type="Number">0</Data></Cell><Cell><Data ss:Type="Number">0</Data></Cell><Cell><Data ss:Type="Number">0</Data></Cell><Cell><Data ss:Type="Number">0</Data></Cell><Cell><Data ss:Type="Number">0</Data></Cell><Cell><Data ss:Type="Number">0</Data></Cell><Cell><Data ss:Type="Number">0</Data></Cell><Cell><Data ss:Type="Number">0</Data></Cell><Cell><Data ss:Type="Number">0</Data></Cell><Cell><Data ss:Type="Number">0</Data></Cell><Cell><Data ss:Type="Number">0</Data></Cell><Cell><Data ss:Type="Number">0</Data></Cell><Cell><Data ss:Type="Number">0</Data></Cell><Cell><Data ss:Type="Number">0</Data></Cell><Cell><Data ss:Type="String"></Data></Cell></Row><Row><Cell><Data ss:Type="Number">137</Data></Cell><Cell><Data ss:Type="String">To MCX (1)</Data></Cell><Cell><Data ss:Type="Number">2</Data></Cell><Cell><Data ss:Type="Number">0</Data></Cell><Cell><Data ss:Type="Number">42</Data></Cell><Cell><Data ss:Type="Number">0</Data></Cell><Cell><Data ss:Type="Number">100</Data></Cell><Cell><Data ss:Type="Number">-100</Data></Cell><Cell><Data ss:Type="Number">0</Data></Cell><Cell><Data ss:Type="Number">0</Data></Cell><Cell><Data ss:Type="Number">0</Data></Cell><Cell><Data ss:Type="Number">0</Data></Cell><Cell><Data ss:Type="Number">1</Data></Cell><Cell><Data ss:Type="Number">0</Data></Cell><Cell><Data ss:Type="Number">0</Data></Cell><Cell><Data ss:Type="Number">0</Data></Cell><Cell><Data ss:Type="Number">0</Data></Cell><Cell><Data ss:Type="Number">1</Data></Cell><Cell><Data ss:Type="Number">0</Data></Cell><Cell><Data ss:Type="String">C</Data></Cell><Cell><Data ss:Type="String">C</Data></Cell><Cell><Data ss:Type="String">C</Data></Cell><Cell><Data ss:Type="String">C</Data></Cell><Cell><Data ss:Type="String">C</Data></Cell><Cell><Data ss:Type="String">C</Data></Cell><Cell><Data ss:Type="String">R</Data></Cell><Cell><Data ss:Type="String">L</Data></Cell><Cell><Data ss:Type="String">R</Data></Cell><Cell><Data ss:Type="String">C</Data></Cell><Cell><Data ss:Type="String">R</Data></Cell><Cell><Data ss:Type="String">C</Data></Cell><Cell><Data ss:Type="String">C</Data></Cell><Cell><Data ss:Type="String">C</Data></Cell><Cell><Data ss:Type="String">C</Data></Cell><Cell><Data ss:Type="String">C</Data></Cell><Cell><Data ss:Type="String">C</Data></Cell><Cell><Data ss:Type="String">C</Data></Cell><Cell><Data ss:Type="String">L</Data></Cell><Cell><Data ss:Type="String">R</Data></Cell><Cell><Data ss:Type="String">L</Data></Cell><Cell><Data ss:Type="String">R</Data></Cell><Cell><Data ss:Type="String">C</Data></Cell><Cell><Data ss:Type="String">C</Data></Cell><Cell><Data ss:Type="String">C</Data></Cell><Cell><Data ss:Type="Number">0</Data></Cell><Cell><Data ss:Type="Number">0</Data></Cell><Cell><Data ss:Type="Number">0</Data></Cell><Cell><Data ss:Type="Number">0</Data></Cell><Cell><Data ss:Type="Number">0</Data></Cell><Cell><Data ss:Type="Number">0</Data></Cell><Cell><Data ss:Type="Number">0</Data></Cell><Cell><Data ss:Type="Number">0</Data></Cell><Cell><Data ss:Type="Number">0</Data></Cell><Cell><Data ss:Type="Number">0</Data></Cell><Cell><Data ss:Type="Number">0</Data></Cell><Cell><Data ss:Type="Number">0</Data></Cell><Cell><Data ss:Type="Number">0</Data></Cell><Cell><Data ss:Type="Number">0</Data></Cell><Cell><Data ss:Type="Number">0</Data></Cell><Cell><Data ss:Type="String"></Data></Cell></Row><Row><Cell><Data ss:Type="Number">138</Data></Cell><Cell><Data ss:Type="String">To MCX (1)</Data></Cell><Cell><Data ss:Type="Number">1</Data></Cell><Cell><Data ss:Type="Number">0</Data></Cell><Cell><Data ss:Type="Number">0</Data></Cell><Cell><Data ss:Type="Number">0</Data></Cell><Cell><Data ss:Type="Number">100</Data></Cell><Cell><Data ss:Type="Number">-100</Data></Cell><Cell><Data ss:Type="Number">0</Data></Cell><Cell><Data ss:Type="Number">0</Data></Cell><Cell><Data ss:Type="Number">0</Data></Cell><Cell><Data ss:Type="Number">0</Data></Cell><Cell><Data ss:Type="Number">1</Data></Cell><Cell><Data ss:Type="Number">0</Data></Cell><Cell><Data ss:Type="Number">0</Data></Cell><Cell><Data ss:Type="Number">0</Data></Cell><Cell><Data ss:Type="Number">0</Data></Cell><Cell><Data ss:Type="Number">1</Data></Cell><Cell><Data ss:Type="Number">0</Data></Cell><Cell><Data ss:Type="String">C</Data></Cell><Cell><Data ss:Type="String">C</Data></Cell><Cell><Data ss:Type="String">C</Data></Cell><Cell><Data ss:Type="String">C</Data></Cell><Cell><Data ss:Type="String">C</Data></Cell><Cell><Data ss:Type="String">C</Data></Cell><Cell><Data ss:Type="String">R</Data></Cell><Cell><Data ss:Type="String">L</Data></Cell><Cell><Data ss:Type="String">R</Data></Cell><Cell><Data ss:Type="String">C</Data></Cell><Cell><Data ss:Type="String">R</Data></Cell><Cell><Data ss:Type="String">C</Data></Cell><Cell><Data ss:Type="String">C</Data></Cell><Cell><Data ss:Type="String">C</Data></Cell><Cell><Data ss:Type="String">C</Data></Cell><Cell><Data ss:Type="String">C</Data></Cell><Cell><Data ss:Type="String">C</Data></Cell><Cell><Data ss:Type="String">C</Dat
[truncated: 766,503 more chars]
